# Supplementary material for: Inferring the extinction risk of marine fish to inform global conservation priorities
Source: PLoS Biol. 2024 Aug 29;22(8):e3002773. doi: 10.1371/journal.pbio.3002773 (PMC11361419; doi:10.1371/journal.pbio.3002773)
Supplement: S1 Table — (XLSX) [file pbio.3002773.s001.xlsx]

## Sheet: inferred_table
species	IUCN_orginal	predict_complementary	predict_consensus	IUCN_final_complementary	IUCN_final_consensus
Acantholiparis_opercularis	No Status	Non Threatened	Non Threatened	Non Threatened	Non Threatened
Acromycter_atlanticus	Non Threatened	NA	NA	Non Threatened	Non Threatened
Acromycter_perturbator	Non Threatened	NA	NA	Non Threatened	Non Threatened
Acropoma_lecorneti	No Status	Non Threatened	Non Threatened	Non Threatened	Non Threatened
Adelosebastes_latens	No Status	Non Threatened	Non Threatened	Non Threatened	Non Threatened
Akarotaxis_nudiceps	Non Threatened	NA	NA	Non Threatened	Non Threatened
Albatrossia_pectoralis	No Status	Threatened	Threatened	Threatened	Threatened
Alepocephalus_agassizii	Non Threatened	NA	NA	Non Threatened	Non Threatened
Alepocephalus_antipodianus	No Status	Non Threatened	No Status	Non Threatened	No Status
Alepocephalus_australis	Non Threatened	NA	NA	Non Threatened	Non Threatened
Alepocephalus_bairdii	No Status	Threatened	Threatened	Threatened	Threatened
Alepocephalus_bicolor	No Status	Non Threatened	Non Threatened	Non Threatened	Non Threatened
Alepocephalus_longiceps	No Status	Non Threatened	Non Threatened	Non Threatened	Non Threatened
Alepocephalus_longirostris	No Status	Non Threatened	Non Threatened	Non Threatened	Non Threatened
Alepocephalus_owstoni	Non Threatened	NA	NA	Non Threatened	Non Threatened
Alepocephalus_planifrons	No Status	Non Threatened	No Status	Non Threatened	No Status
Alepocephalus_productus	Non Threatened	NA	NA	Non Threatened	Non Threatened
Alepocephalus_rostratus	Non Threatened	NA	NA	Non Threatened	Non Threatened
Alepocephalus_tenebrosus	No Status	Non Threatened	Non Threatened	Non Threatened	Non Threatened
Alepocephalus_triangularis	No Status	Non Threatened	Non Threatened	Non Threatened	Non Threatened
Alepocephalus_umbriceps	No Status	Non Threatened	No Status	Non Threatened	No Status
Allocareproctus_jordani	No Status	Non Threatened	Non Threatened	Non Threatened	Non Threatened
Allocareproctus_unangas	No Status	Non Threatened	No Status	Non Threatened	No Status
Allocyttus_folletti	No Status	Non Threatened	No Status	Non Threatened	No Status
Ancylopsetta_antillarum	Non Threatened	NA	NA	Non Threatened	Non Threatened
Ancylopsetta_microctenus	Non Threatened	NA	NA	Non Threatened	Non Threatened
Anoplopoma_fimbria	No Status	Threatened	Threatened	Threatened	Threatened
Antigonia_combatia	Non Threatened	NA	NA	Non Threatened	Non Threatened
Antigonia_rhomboidea	No Status	Non Threatened	Non Threatened	Non Threatened	Non Threatened
Antigonia_rubicunda	No Status	Non Threatened	Non Threatened	Non Threatened	Non Threatened
Aphyonus_gelatinosus	Non Threatened	NA	NA	Non Threatened	Non Threatened
Arctoscopus_japonicus	No Status	Non Threatened	Non Threatened	Non Threatened	Non Threatened
Argentina_euchus	No Status	Non Threatened	Non Threatened	Non Threatened	Non Threatened
Argentina_georgei	Non Threatened	NA	NA	Non Threatened	Non Threatened
Argentina_silus	No Status	Non Threatened	No Status	Non Threatened	No Status
Argentina_stewarti	No Status	Non Threatened	Non Threatened	Non Threatened	Non Threatened
Argyripnus_electronus	No Status	Non Threatened	Non Threatened	Non Threatened	Non Threatened
Ariomma_parini	No Status	Non Threatened	Non Threatened	Non Threatened	Non Threatened
Ariosoma_bauchotae	No Status	Non Threatened	No Status	Non Threatened	No Status
Ariosoma_mauritianum	Non Threatened	NA	NA	Non Threatened	Non Threatened
Ariosoma_sokotranum	Non Threatened	NA	NA	Non Threatened	Non Threatened
Arnoglossus_brunneus	No Status	Non Threatened	Non Threatened	Non Threatened	Non Threatened
Arnoglossus_nigrifrons	No Status	Non Threatened	Non Threatened	Non Threatened	Non Threatened
Arnoglossus_scapha	Non Threatened	NA	NA	Non Threatened	Non Threatened
Arnoglossus_septemventralis	Non Threatened	NA	NA	Non Threatened	Non Threatened
Artediellus_fuscimentus	No Status	Non Threatened	Non Threatened	Non Threatened	Non Threatened
Asthenomacrurus_victoris	No Status	Non Threatened	Non Threatened	Non Threatened	Non Threatened
Ateleopus_indicus	Non Threatened	NA	NA	Non Threatened	Non Threatened
Ateleopus_japonicus	Non Threatened	NA	NA	Non Threatened	Non Threatened
Ateleopus_purpureus	No Status	Non Threatened	No Status	Non Threatened	No Status
Austroglossus_microlepis	No Status	Threatened	No Status	Threatened	No Status
Barathrites_iris	Non Threatened	NA	NA	Non Threatened	Non Threatened
Barathronus_maculatus	Non Threatened	NA	NA	Non Threatened	Non Threatened
Barbourisia_rufa	Non Threatened	NA	NA	Non Threatened	Non Threatened
Bassanago_albescens	Non Threatened	NA	NA	Non Threatened	Non Threatened
Bassanago_bulbiceps	Non Threatened	NA	NA	Non Threatened	Non Threatened
Bassogigas_gillii	Non Threatened	NA	NA	Non Threatened	Non Threatened
Bassozetus_compressus	Non Threatened	NA	NA	Non Threatened	Non Threatened
Bassozetus_elongatus	No Status	Non Threatened	Non Threatened	Non Threatened	Non Threatened
Bassozetus_galatheae	Non Threatened	NA	NA	Non Threatened	Non Threatened
Bassozetus_glutinosus	Non Threatened	NA	NA	Non Threatened	Non Threatened
Bassozetus_nasus	Non Threatened	NA	NA	Non Threatened	Non Threatened
Bassozetus_normalis	Non Threatened	NA	NA	Non Threatened	Non Threatened
Bassozetus_robustus	Non Threatened	NA	NA	Non Threatened	Non Threatened
Bassozetus_taenia	Non Threatened	NA	NA	Non Threatened	Non Threatened
Bathyanthias_cubensis	Non Threatened	NA	NA	Non Threatened	Non Threatened
Bathyanthias_roseus	No Status	Non Threatened	Non Threatened	Non Threatened	Non Threatened
Bathycongrus_aequoreus	Non Threatened	NA	NA	Non Threatened	Non Threatened
Bathycongrus_bullisi	Non Threatened	NA	NA	Non Threatened	Non Threatened
Bathycongrus_dubius	Non Threatened	NA	NA	Non Threatened	Non Threatened
Bathycongrus_guttulatus	Non Threatened	NA	NA	Non Threatened	Non Threatened
Bathycongrus_macrurus	Non Threatened	NA	NA	Non Threatened	Non Threatened
Bathycongrus_odontostomus	Non Threatened	NA	NA	Non Threatened	Non Threatened
Bathycongrus_polyporus	Non Threatened	NA	NA	Non Threatened	Non Threatened
Bathycongrus_retrotinctus	No Status	Non Threatened	Non Threatened	Non Threatened	Non Threatened
Bathycongrus_thysanochilus	Non Threatened	NA	NA	Non Threatened	Non Threatened
Bathycongrus_trimaculatus	Non Threatened	NA	NA	Non Threatened	Non Threatened
Bathycongrus_varidens	Non Threatened	NA	NA	Non Threatened	Non Threatened
Bathycongrus_vicinalis	Non Threatened	NA	NA	Non Threatened	Non Threatened
Bathycongrus_wallacei	Non Threatened	NA	NA	Non Threatened	Non Threatened
Bathydraco_antarcticus	No Status	Non Threatened	Non Threatened	Non Threatened	Non Threatened
Bathydraco_joannae	Non Threatened	NA	NA	Non Threatened	Non Threatened
Bathydraco_macrolepis	No Status	Non Threatened	Non Threatened	Non Threatened	Non Threatened
Bathydraco_marri	No Status	Non Threatened	Non Threatened	Non Threatened	Non Threatened
Bathygadus_antrodes	No Status	Non Threatened	No Status	Non Threatened	No Status
Bathygadus_cottoides	No Status	Non Threatened	Non Threatened	Non Threatened	Non Threatened
Bathygadus_favosus	Non Threatened	NA	NA	Non Threatened	Non Threatened
Bathygadus_melanobranchus	Non Threatened	NA	NA	Non Threatened	Non Threatened
Bathymicrops_regis	Non Threatened	NA	NA	Non Threatened	Non Threatened
Bathymyrus_smithi	Non Threatened	NA	NA	Non Threatened	Non Threatened
Bathyonus_caudalis	Non Threatened	NA	NA	Non Threatened	Non Threatened
Bathyonus_laticeps	No Status	Non Threatened	Non Threatened	Non Threatened	Non Threatened
Bathyonus_pectoralis	Non Threatened	NA	NA	Non Threatened	Non Threatened
Bathyphylax_bombifrons	No Status	Non Threatened	Non Threatened	Non Threatened	Non Threatened
Bathyphylax_omen	No Status	Non Threatened	Non Threatened	Non Threatened	Non Threatened
Bathypterois_andriashevi	No Status	Non Threatened	Non Threatened	Non Threatened	Non Threatened
Bathypterois_atricolor	Non Threatened	NA	NA	Non Threatened	Non Threatened
Bathypterois_bigelowi	Non Threatened	NA	NA	Non Threatened	Non Threatened
Bathypterois_dubius	Non Threatened	NA	NA	Non Threatened	Non Threatened
Bathypterois_filiferus	Non Threatened	NA	NA	Non Threatened	Non Threatened
Bathypterois_grallator	Non Threatened	NA	NA	Non Threatened	Non Threatened
Bathypterois_guentheri	Non Threatened	NA	NA	Non Threatened	Non Threatened
Bathypterois_longifilis	Non Threatened	NA	NA	Non Threatened	Non Threatened
Bathypterois_longipes	Non Threatened	NA	NA	Non Threatened	Non Threatened
Bathypterois_pectinatus	Non Threatened	NA	NA	Non Threatened	Non Threatened
Bathypterois_perceptor	Non Threatened	NA	NA	Non Threatened	Non Threatened
Bathypterois_phenax	Non Threatened	NA	NA	Non Threatened	Non Threatened
Bathypterois_quadrifilis	Non Threatened	NA	NA	Non Threatened	Non Threatened
Bathypterois_ventralis	Non Threatened	NA	NA	Non Threatened	Non Threatened
Bathypterois_viridensis	Non Threatened	NA	NA	Non Threatened	Non Threatened
Bathysauropsis_gracilis	Non Threatened	NA	NA	Non Threatened	Non Threatened
Bathysaurus_ferox	Non Threatened	NA	NA	Non Threatened	Non Threatened
Bathysaurus_mollis	Non Threatened	NA	NA	Non Threatened	Non Threatened
Bathysolea_lagarderae	No Status	Non Threatened	Non Threatened	Non Threatened	Non Threatened
Bathysolea_polli	Non Threatened	NA	NA	Non Threatened	Non Threatened
Bathytyphlops_marionae	Non Threatened	NA	NA	Non Threatened	Non Threatened
Bathytyphlops_sewelli	Non Threatened	NA	NA	Non Threatened	Non Threatened
Bathyuroconger_parvibranchialis	Non Threatened	NA	NA	Non Threatened	Non Threatened
Bembradium_furici	No Status	Non Threatened	Non Threatened	Non Threatened	Non Threatened
Bembradium_roseum	No Status	Non Threatened	Non Threatened	Non Threatened	Non Threatened
Bembrops_anatirostris	Non Threatened	NA	NA	Non Threatened	Non Threatened
Bembrops_caudimacula	No Status	Non Threatened	Non Threatened	Non Threatened	Non Threatened
Bembrops_macromma	Non Threatened	NA	NA	Non Threatened	Non Threatened
Bembrops_magnisquamis	No Status	Non Threatened	Non Threatened	Non Threatened	Non Threatened
Bembrops_nelsoni	No Status	Non Threatened	Non Threatened	Non Threatened	Non Threatened
Bembrops_nematopterus	No Status	Non Threatened	Non Threatened	Non Threatened	Non Threatened
Bembrops_ocellatus	No Status	Non Threatened	Non Threatened	Non Threatened	Non Threatened
Bembrops_platyrhynchus	No Status	Non Threatened	Non Threatened	Non Threatened	Non Threatened
Bembrops_quadrisella	No Status	Non Threatened	Non Threatened	Non Threatened	Non Threatened
Bembrops_raneyi	No Status	Non Threatened	Non Threatened	Non Threatened	Non Threatened
Beryx_decadactylus	Non Threatened	NA	NA	Non Threatened	Non Threatened
Bodianus_flavifrons	Non Threatened	NA	NA	Non Threatened	Non Threatened
Bolinia_euryptera	No Status	Non Threatened	Non Threatened	Non Threatened	Non Threatened
Borostomias_antarcticus	Non Threatened	NA	NA	Non Threatened	Non Threatened
Bothrocara_brunneum	No Status	Non Threatened	No Status	Non Threatened	No Status
Bothrocara_hollandi	No Status	Non Threatened	Non Threatened	Non Threatened	Non Threatened
Bothrocara_molle	No Status	Non Threatened	Non Threatened	Non Threatened	Non Threatened
Bothrocara_pusillum	No Status	Non Threatened	Non Threatened	Non Threatened	Non Threatened
Bothrocarina_microcephala	No Status	Non Threatened	No Status	Non Threatened	No Status
Branchiostegus_australiensis	No Status	Non Threatened	Non Threatened	Non Threatened	Non Threatened
Branchiostegus_doliatus	No Status	Non Threatened	Non Threatened	Non Threatened	Non Threatened
Bryozoichthys_marjorius	No Status	Non Threatened	Non Threatened	Non Threatened	Non Threatened
Cabillus_macrophthalmus	No Status	Non Threatened	No Status	Non Threatened	No Status
Callanthias_parini	No Status	Non Threatened	Non Threatened	Non Threatened	Non Threatened
Callionymus_carebares	No Status	Non Threatened	Non Threatened	Non Threatened	Non Threatened
Capromimus_abbreviatus	No Status	Non Threatened	Non Threatened	Non Threatened	Non Threatened
Careproctus_albescens	Non Threatened	NA	NA	Non Threatened	Non Threatened
Careproctus_attenuatus	No Status	Non Threatened	Non Threatened	Non Threatened	Non Threatened
Careproctus_canus	No Status	Non Threatened	Non Threatened	Non Threatened	Non Threatened
Careproctus_colletti	No Status	Non Threatened	Non Threatened	Non Threatened	Non Threatened
Careproctus_continentalis	No Status	Non Threatened	No Status	Non Threatened	No Status
Careproctus_cypselurus	No Status	Non Threatened	Non Threatened	Non Threatened	Non Threatened
Careproctus_ectenes	No Status	Non Threatened	Non Threatened	Non Threatened	Non Threatened
Careproctus_filamentosus	No Status	Non Threatened	Non Threatened	Non Threatened	Non Threatened
Careproctus_furcellus	No Status	Non Threatened	Non Threatened	Non Threatened	Non Threatened
Careproctus_gilberti	No Status	Non Threatened	Non Threatened	Non Threatened	Non Threatened
Careproctus_hyaleius	No Status	Non Threatened	Non Threatened	Non Threatened	Non Threatened
Careproctus_longifilis	No Status	Non Threatened	Non Threatened	Non Threatened	Non Threatened
Careproctus_longipinnis	No Status	Non Threatened	Non Threatened	Non Threatened	Non Threatened
Careproctus_melanurus	No Status	Non Threatened	Non Threatened	Non Threatened	Non Threatened
Careproctus_micropus	No Status	Non Threatened	Non Threatened	Non Threatened	Non Threatened
Careproctus_microstomus	No Status	Non Threatened	Non Threatened	Non Threatened	Non Threatened
Careproctus_mollis	No Status	Non Threatened	No Status	Non Threatened	No Status
Careproctus_oregonensis	No Status	Non Threatened	Non Threatened	Non Threatened	Non Threatened
Careproctus_ostentum	No Status	Non Threatened	Non Threatened	Non Threatened	Non Threatened
Careproctus_ovigerus	No Status	Non Threatened	Non Threatened	Non Threatened	Non Threatened
Careproctus_rastrinus	No Status	Non Threatened	Non Threatened	Non Threatened	Non Threatened
Careproctus_reinhardti	No Status	Non Threatened	Non Threatened	Non Threatened	Non Threatened
Careproctus_rhodomelas	No Status	Non Threatened	Non Threatened	Non Threatened	Non Threatened
Careproctus_roseofuscus	No Status	Non Threatened	Non Threatened	Non Threatened	Non Threatened
Careproctus_simus	No Status	Non Threatened	Non Threatened	Non Threatened	Non Threatened
Careproctus_trachysoma	No Status	Non Threatened	Non Threatened	Non Threatened	Non Threatened
Cataetyx_alleni	Non Threatened	NA	NA	Non Threatened	Non Threatened
Cataetyx_bruuni	Non Threatened	NA	NA	Non Threatened	Non Threatened
Cataetyx_laticeps	Non Threatened	NA	NA	Non Threatened	Non Threatened
Cataetyx_lepidogenys	Non Threatened	NA	NA	Non Threatened	Non Threatened
Cataetyx_messieri	Non Threatened	NA	NA	Non Threatened	Non Threatened
Cataetyx_niki	No Status	Non Threatened	Non Threatened	Non Threatened	Non Threatened
Cataetyx_rubrirostris	Non Threatened	NA	NA	Non Threatened	Non Threatened
Centriscops_humerosus	Non Threatened	NA	NA	Non Threatened	Non Threatened
Centrodraco_acanthopoma	Non Threatened	NA	NA	Non Threatened	Non Threatened
Centrodraco_oregonus	No Status	Non Threatened	No Status	Non Threatened	No Status
Centrodraco_striatus	No Status	Non Threatened	No Status	Non Threatened	No Status
Ceratias_tentaculatus	Non Threatened	NA	NA	Non Threatened	Non Threatened
Cetonurichthys_subinflatus	No Status	Non Threatened	Non Threatened	Non Threatened	Non Threatened
Champsodon_machaeratus	No Status	Non Threatened	Non Threatened	Non Threatened	Non Threatened
Champsodon_omanensis	No Status	Non Threatened	Non Threatened	Non Threatened	Non Threatened
Chascanopsetta_crumenalis	Non Threatened	NA	NA	Non Threatened	Non Threatened
Chascanopsetta_kenyaensis	No Status	Non Threatened	Non Threatened	Non Threatened	Non Threatened
Chascanopsetta_lugubris	Non Threatened	NA	NA	Non Threatened	Non Threatened
Chascanopsetta_prognatha	Non Threatened	NA	NA	Non Threatened	Non Threatened
Chascanopsetta_prorigera	Non Threatened	NA	NA	Non Threatened	Non Threatened
Chaunax_endeavouri	Non Threatened	NA	NA	Non Threatened	Non Threatened
Chaunax_fimbriatus	Non Threatened	NA	NA	Non Threatened	Non Threatened
Chaunax_flammeus	No Status	Non Threatened	Non Threatened	Non Threatened	Non Threatened
Chaunax_latipunctatus	Non Threatened	NA	NA	Non Threatened	Non Threatened
Chaunax_penicillatus	Non Threatened	NA	NA	Non Threatened	Non Threatened
Chaunax_pictus	Non Threatened	NA	NA	Non Threatened	Non Threatened
Chaunax_stigmaeus	No Status	Non Threatened	Non Threatened	Non Threatened	Non Threatened
Chaunax_suttkusi	Non Threatened	NA	NA	Non Threatened	Non Threatened
Cherublemma_emmelas	Non Threatened	NA	NA	Non Threatened	Non Threatened
Chionobathyscus_dewitti	No Status	Non Threatened	Non Threatened	Non Threatened	Non Threatened
Chionodraco_myersi	No Status	Non Threatened	No Status	Non Threatened	No Status
Chlorophthalmus_agassizi	Non Threatened	NA	NA	Non Threatened	Non Threatened
Chlorophthalmus_atlanticus	Non Threatened	NA	NA	Non Threatened	Non Threatened
Chlorophthalmus_brasiliensis	Non Threatened	NA	NA	Non Threatened	Non Threatened
Chlorophthalmus_chalybeius	No Status	Non Threatened	Non Threatened	Non Threatened	Non Threatened
Chlorophthalmus_ichthyandri	No Status	Non Threatened	Non Threatened	Non Threatened	Non Threatened
Chlorophthalmus_proridens	Non Threatened	NA	NA	Non Threatened	Non Threatened
Chlorophthalmus_punctatus	Non Threatened	NA	NA	Non Threatened	Non Threatened
Chrionema_chlorotaenia	No Status	Non Threatened	Non Threatened	Non Threatened	Non Threatened
Chrionema_chryseres	No Status	Non Threatened	Non Threatened	Non Threatened	Non Threatened
Chrionema_pallidum	No Status	Non Threatened	No Status	Non Threatened	No Status
Chrionema_squamentum	Non Threatened	NA	NA	Non Threatened	Non Threatened
Chrionema_squamiceps	No Status	Non Threatened	Non Threatened	Non Threatened	Non Threatened
Citharichthys_cornutus	Non Threatened	NA	NA	Non Threatened	Non Threatened
Citharichthys_dinoceros	Non Threatened	NA	NA	Non Threatened	Non Threatened
Citharoides_macrolepis	No Status	Non Threatened	Non Threatened	Non Threatened	Non Threatened
Citharoides_orbitalis	No Status	Non Threatened	No Status	Non Threatened	No Status
Coelophrys_oblonga	Non Threatened	NA	NA	Non Threatened	Non Threatened
Coelorinchus_acanthiger	No Status	Non Threatened	Non Threatened	Non Threatened	Non Threatened
Coelorinchus_acutirostris	No Status	Non Threatened	Non Threatened	Non Threatened	Non Threatened
Coelorinchus_amydrozosterus	No Status	Non Threatened	Non Threatened	Non Threatened	Non Threatened
Coelorinchus_anatirostris	No Status	Non Threatened	Non Threatened	Non Threatened	Non Threatened
Coelorinchus_braueri	No Status	Non Threatened	Non Threatened	Non Threatened	Non Threatened
Coelorinchus_caribbaeus	Non Threatened	NA	NA	Non Threatened	Non Threatened
Coelorinchus_cingulatus	No Status	Non Threatened	Non Threatened	Non Threatened	Non Threatened
Coelorinchus_fasciatus	No Status	Non Threatened	Non Threatened	Non Threatened	Non Threatened
Coelorinchus_gormani	No Status	Non Threatened	Non Threatened	Non Threatened	Non Threatened
Coelorinchus_innotabilis	No Status	Non Threatened	Non Threatened	Non Threatened	Non Threatened
Coelorinchus_japonicus	No Status	No Status	No Status	No Status	No Status
Coelorinchus_kaiyomaru	No Status	Non Threatened	Non Threatened	Non Threatened	Non Threatened
Coelorinchus_kamoharai	No Status	Non Threatened	Non Threatened	Non Threatened	Non Threatened
Coelorinchus_karrerae	No Status	Non Threatened	Non Threatened	Non Threatened	Non Threatened
Coelorinchus_kishinouyei	No Status	Non Threatened	Non Threatened	Non Threatened	Non Threatened
Coelorinchus_labiatus	Non Threatened	NA	NA	Non Threatened	Non Threatened
Coelorinchus_macrorhynchus	No Status	Non Threatened	Non Threatened	Non Threatened	Non Threatened
Coelorinchus_matamua	No Status	Non Threatened	No Status	Non Threatened	No Status
Coelorinchus_maurofasciatus	No Status	Non Threatened	No Status	Non Threatened	No Status
Coelorinchus_occa	Non Threatened	NA	NA	Non Threatened	Non Threatened
Coelorinchus_parallelus	No Status	Non Threatened	Non Threatened	Non Threatened	Non Threatened
Coelorinchus_parvifasciatus	No Status	Non Threatened	Non Threatened	Non Threatened	Non Threatened
Coelorinchus_platorhynchus	No Status	Non Threatened	Non Threatened	Non Threatened	Non Threatened
Coelorinchus_productus	No Status	Non Threatened	Non Threatened	Non Threatened	Non Threatened
Coelorinchus_sereti	No Status	Non Threatened	Non Threatened	Non Threatened	Non Threatened
Coelorinchus_sexradiatus	No Status	Non Threatened	Non Threatened	Non Threatened	Non Threatened
Coelorinchus_shcherbachevi	No Status	Non Threatened	Non Threatened	Non Threatened	Non Threatened
Coelorinchus_simorhynchus	No Status	Non Threatened	Non Threatened	Non Threatened	Non Threatened
Coelorinchus_thompsoni	Non Threatened	NA	NA	Non Threatened	Non Threatened
Coelorinchus_velifer	No Status	Non Threatened	Non Threatened	Non Threatened	Non Threatened
Coelorinchus_ventrilux	Non Threatened	NA	NA	Non Threatened	Non Threatened
Coloconger_cadenati	Non Threatened	NA	NA	Non Threatened	Non Threatened
Coloconger_meadi	Non Threatened	NA	NA	Non Threatened	Non Threatened
Coloconger_raniceps	Non Threatened	NA	NA	Non Threatened	Non Threatened
Coloconger_scholesi	Non Threatened	NA	NA	Non Threatened	Non Threatened
Congiopodus_coriaceus	No Status	Non Threatened	Non Threatened	Non Threatened	Non Threatened
Congrhynchus_talabonoides	Non Threatened	NA	NA	Non Threatened	Non Threatened
Congriscus_maldivensis	Non Threatened	NA	NA	Non Threatened	Non Threatened
Coryphaenoides_acrolepis	No Status	Threatened	No Status	Threatened	No Status
Coryphaenoides_anguliceps	No Status	Non Threatened	Non Threatened	Non Threatened	Non Threatened
Coryphaenoides_ariommus	Non Threatened	NA	NA	Non Threatened	Non Threatened
Coryphaenoides_boops	No Status	Non Threatened	Non Threatened	Non Threatened	Non Threatened
Coryphaenoides_carapinus	No Status	Non Threatened	Non Threatened	Non Threatened	Non Threatened
Coryphaenoides_cinereus	No Status	Non Threatened	Non Threatened	Non Threatened	Non Threatened
Coryphaenoides_delsolari	No Status	Non Threatened	Non Threatened	Non Threatened	Non Threatened
Coryphaenoides_dossenus	No Status	Non Threatened	Non Threatened	Non Threatened	Non Threatened
Coryphaenoides_filifer	No Status	Non Threatened	Non Threatened	Non Threatened	Non Threatened
Coryphaenoides_guentheri	Non Threatened	NA	NA	Non Threatened	Non Threatened
Coryphaenoides_leptolepis	Non Threatened	NA	NA	Non Threatened	Non Threatened
Coryphaenoides_longifilis	No Status	Threatened	Threatened	Threatened	Threatened
Coryphaenoides_marginatus	No Status	Non Threatened	Non Threatened	Non Threatened	Non Threatened
Coryphaenoides_marshalli	Non Threatened	NA	NA	Non Threatened	Non Threatened
Coryphaenoides_mexicanus	Non Threatened	NA	NA	Non Threatened	Non Threatened
Coryphaenoides_nasutus	Non Threatened	NA	NA	Non Threatened	Non Threatened
Coryphaenoides_paramarshalli	Non Threatened	NA	NA	Non Threatened	Non Threatened
Coryphaenoides_serrulatus	No Status	Non Threatened	Non Threatened	Non Threatened	Non Threatened
Coryphaenoides_subserrulatus	Non Threatened	NA	NA	Non Threatened	Non Threatened
Coryphaenoides_tydemani	No Status	Non Threatened	Non Threatened	Non Threatened	Non Threatened
Coryphaenoides_yaquinae	No Status	Non Threatened	Non Threatened	Non Threatened	Non Threatened
Coryphaenoides_zaniophorus	Non Threatened	NA	NA	Non Threatened	Non Threatened
Cottunculus_granulosus	No Status	Non Threatened	Non Threatened	Non Threatened	Non Threatened
Cottunculus_microps	No Status	Non Threatened	Non Threatened	Non Threatened	Non Threatened
Cottunculus_sadko	No Status	Non Threatened	Non Threatened	Non Threatened	Non Threatened
Cottunculus_thomsonii	Non Threatened	NA	NA	Non Threatened	Non Threatened
Cristiceps_argyropleura	Non Threatened	NA	NA	Non Threatened	Non Threatened
Cryodraco_antarcticus	No Status	Non Threatened	Non Threatened	Non Threatened	Non Threatened
Cryodraco_atkinsoni	No Status	Non Threatened	No Status	Non Threatened	No Status
Cyclothone_kobayashii	Non Threatened	NA	NA	Non Threatened	Non Threatened
Cynoglossus_carpenteri	Non Threatened	NA	NA	Non Threatened	Non Threatened
Cynoglossus_suyeni	Non Threatened	NA	NA	Non Threatened	Non Threatened
Cyttomimus_affinis	No Status	Non Threatened	Non Threatened	Non Threatened	Non Threatened
Cyttus_traversi	No Status	Non Threatened	Non Threatened	Non Threatened	Non Threatened
Dacodraco_hunteri	No Status	Non Threatened	Non Threatened	Non Threatened	Non Threatened
Davidijordania_poecilimon	No Status	Non Threatened	Non Threatened	Non Threatened	Non Threatened
Dentex_fourmanoiri	No Status	Non Threatened	Non Threatened	Non Threatened	Non Threatened
Diaphus_burtoni	Non Threatened	NA	NA	Non Threatened	Non Threatened
Diaphus_mascarensis	Non Threatened	NA	NA	Non Threatened	Non Threatened
Diastobranchus_capensis	No Status	Threatened	No Status	Threatened	No Status
Dibranchus_atlanticus	Non Threatened	NA	NA	Non Threatened	Non Threatened
Dibranchus_cracens	No Status	Non Threatened	No Status	Non Threatened	No Status
Dibranchus_discors	No Status	Non Threatened	No Status	Non Threatened	No Status
Dibranchus_erinaceus	Non Threatened	NA	NA	Non Threatened	Non Threatened
Dibranchus_hystrix	Non Threatened	NA	NA	Non Threatened	Non Threatened
Dibranchus_japonicus	Non Threatened	NA	NA	Non Threatened	Non Threatened
Dibranchus_nudivomer	Non Threatened	NA	NA	Non Threatened	Non Threatened
Dibranchus_tremendus	Non Threatened	NA	NA	Non Threatened	Non Threatened
Dicrolene_filamentosa	Non Threatened	NA	NA	Non Threatened	Non Threatened
Dicrolene_introniger	Non Threatened	NA	NA	Non Threatened	Non Threatened
Dicrolene_kanazawai	Non Threatened	NA	NA	Non Threatened	Non Threatened
Dicrolene_longimana	Non Threatened	NA	NA	Non Threatened	Non Threatened
Dicrolene_multifilis	Non Threatened	NA	NA	Non Threatened	Non Threatened
Dicrolene_nigra	Non Threatened	NA	NA	Non Threatened	Non Threatened
Dicrolene_pallidus	No Status	Non Threatened	Non Threatened	Non Threatened	Non Threatened
Dicrolene_quinquarius	Non Threatened	NA	NA	Non Threatened	Non Threatened
Dicrolene_tristis	Non Threatened	NA	NA	Non Threatened	Non Threatened
Dieidolycus_leptodermatus	No Status	Non Threatened	Non Threatened	Non Threatened	Non Threatened
Diplacanthopoma_brachysoma	Non Threatened	NA	NA	Non Threatened	Non Threatened
Diplacanthopoma_jordani	Non Threatened	NA	NA	Non Threatened	Non Threatened
Dolloidraco_longedorsalis	No Status	Non Threatened	Non Threatened	Non Threatened	Non Threatened
Ebinania_macquariensis	No Status	Non Threatened	Non Threatened	Non Threatened	Non Threatened
Echelus_pachyrhynchus	Non Threatened	NA	NA	Non Threatened	Non Threatened
Echiodon_cryomargarites	Non Threatened	NA	NA	Non Threatened	Non Threatened
Echiodon_drummondii	Non Threatened	NA	NA	Non Threatened	Non Threatened
Elassodiscus_caudatus	No Status	Non Threatened	Non Threatened	Non Threatened	Non Threatened
Elassodiscus_tremebundus	No Status	Non Threatened	Non Threatened	Non Threatened	Non Threatened
Embassichthys_bathybius	No Status	Non Threatened	Non Threatened	Non Threatened	Non Threatened
Engyprosopon_rostratum	Non Threatened	NA	NA	Non Threatened	Non Threatened
Epetriodus_freddyi	Non Threatened	NA	NA	Non Threatened	Non Threatened
Epigonus_atherinoides	No Status	Non Threatened	Non Threatened	Non Threatened	Non Threatened
Epigonus_constanciae	Non Threatened	NA	NA	Non Threatened	Non Threatened
Epigonus_crassicaudus	No Status	Non Threatened	No Status	Non Threatened	No Status
Epigonus_denticulatus	Non Threatened	NA	NA	Non Threatened	Non Threatened
Epigonus_elegans	No Status	Non Threatened	Non Threatened	Non Threatened	Non Threatened
Epigonus_lenimen	No Status	Non Threatened	Non Threatened	Non Threatened	Non Threatened
Epigonus_macrops	Non Threatened	NA	NA	Non Threatened	Non Threatened
Epigonus_notacanthus	No Status	Non Threatened	Non Threatened	Non Threatened	Non Threatened
Epigonus_occidentalis	Non Threatened	NA	NA	Non Threatened	Non Threatened
Epigonus_oligolepis	Non Threatened	NA	NA	Non Threatened	Non Threatened
Epigonus_pandionis	Non Threatened	NA	NA	Non Threatened	Non Threatened
Epigonus_pectinifer	Non Threatened	NA	NA	Non Threatened	Non Threatened
Epigonus_robustus	No Status	Non Threatened	Non Threatened	Non Threatened	Non Threatened
Epigonus_telescopus	Non Threatened	NA	NA	Non Threatened	Non Threatened
Eretmichthys_pinnatus	Non Threatened	NA	NA	Non Threatened	Non Threatened
Erilepis_zonifer	No Status	Threatened	Threatened	Threatened	Threatened
Etelis_oculatus	No Status	Threatened	No Status	Threatened	No Status
Euclichthys_polynemus	No Status	Non Threatened	Non Threatened	Non Threatened	Non Threatened
Eurypleuron_owasianum	No Status	Non Threatened	Non Threatened	Non Threatened	Non Threatened
Eutelichthys_leptochirus	No Status	Non Threatened	No Status	Non Threatened	No Status
Exechodontes_daidaleus	Non Threatened	NA	NA	Non Threatened	Non Threatened
Florenciella_lugubris	No Status	Non Threatened	Non Threatened	Non Threatened	Non Threatened
Foetorepus_agassizii	Non Threatened	NA	NA	Non Threatened	Non Threatened
Foetorepus_dagmarae	No Status	Non Threatened	Non Threatened	Non Threatened	Non Threatened
Foetorepus_phasis	No Status	Non Threatened	Non Threatened	Non Threatened	Non Threatened
Gadella_jordani	No Status	Non Threatened	Non Threatened	Non Threatened	Non Threatened
Gadella_thysthlon	No Status	Non Threatened	Non Threatened	Non Threatened	Non Threatened
Gadomus_introniger	No Status	Non Threatened	Non Threatened	Non Threatened	Non Threatened
Gadomus_magnifilis	No Status	Non Threatened	Non Threatened	Non Threatened	Non Threatened
Gadomus_pepperi	No Status	Non Threatened	Non Threatened	Non Threatened	Non Threatened
Gaidropsarus_argentatus	No Status	Non Threatened	Non Threatened	Non Threatened	Non Threatened
Gargariscus_prionocephalus	No Status	Non Threatened	Non Threatened	Non Threatened	Non Threatened
Gavialiceps_arabicus	Non Threatened	NA	NA	Non Threatened	Non Threatened
Gavialiceps_javanicus	Non Threatened	NA	NA	Non Threatened	Non Threatened
Gavialiceps_taeniola	Non Threatened	NA	NA	Non Threatened	Non Threatened
Gavialiceps_taiwanensis	Non Threatened	NA	NA	Non Threatened	Non Threatened
Genypterus_blacodes	No Status	Threatened	No Status	Threatened	No Status
Genypterus_capensis	No Status	Threatened	Threatened	Threatened	Threatened
Genypterus_chilensis	No Status	Threatened	Threatened	Threatened	Threatened
Gerlachea_australis	No Status	Non Threatened	Non Threatened	Non Threatened	Non Threatened
Glossanodon_danieli	No Status	Non Threatened	Non Threatened	Non Threatened	Non Threatened
Glossanodon_leioglossus	Non Threatened	NA	NA	Non Threatened	Non Threatened
Glossanodon_nazca	No Status	Non Threatened	Non Threatened	Non Threatened	Non Threatened
Glyptophidium_argenteum	Non Threatened	NA	NA	Non Threatened	Non Threatened
Glyptophidium_longipes	Non Threatened	NA	NA	Non Threatened	Non Threatened
Glyptophidium_lucidum	Non Threatened	NA	NA	Non Threatened	Non Threatened
Gnathophis_bathytopos	Non Threatened	NA	NA	Non Threatened	Non Threatened
Gnathophis_castlei	Non Threatened	NA	NA	Non Threatened	Non Threatened
Gnathophis_neocaledoniensis	Non Threatened	NA	NA	Non Threatened	Non Threatened
Grammatonotus_crosnieri	No Status	Non Threatened	Non Threatened	Non Threatened	Non Threatened
Grammonus_robustus	Non Threatened	NA	NA	Non Threatened	Non Threatened
Guentherus_altivela	Non Threatened	NA	NA	Non Threatened	Non Threatened
Guttigadus_globiceps	No Status	Non Threatened	Non Threatened	Non Threatened	Non Threatened
Guttigadus_kongi	No Status	Non Threatened	Non Threatened	Non Threatened	Non Threatened
Guttigadus_latifrons	No Status	Non Threatened	Non Threatened	Non Threatened	Non Threatened
Halicmetus_reticulatus	Non Threatened	NA	NA	Non Threatened	Non Threatened
Halicmetus_ruber	Non Threatened	NA	NA	Non Threatened	Non Threatened
Halieutaea_coccinea	Non Threatened	NA	NA	Non Threatened	Non Threatened
Halieutaea_hancocki	No Status	Non Threatened	Non Threatened	Non Threatened	Non Threatened
Halieutopsis_bathyoreos	Non Threatened	NA	NA	Non Threatened	Non Threatened
Halieutopsis_stellifera	Non Threatened	NA	NA	Non Threatened	Non Threatened
Halieutopsis_tumifrons	No Status	Non Threatened	No Status	Non Threatened	No Status
Halieutopsis_vermicularis	Non Threatened	NA	NA	Non Threatened	Non Threatened
Halimochirurgus_alcocki	No Status	Non Threatened	Non Threatened	Non Threatened	Non Threatened
Halosauropsis_macrochir	Non Threatened	NA	NA	Non Threatened	Non Threatened
Halosaurus_johnsonianus	Non Threatened	NA	NA	Non Threatened	Non Threatened
Halosaurus_ovenii	Non Threatened	NA	NA	Non Threatened	Non Threatened
Halosaurus_pectoralis	No Status	Non Threatened	Non Threatened	Non Threatened	Non Threatened
Halosaurus_ridgwayi	No Status	Non Threatened	Non Threatened	Non Threatened	Non Threatened
Haptenchelys_texis	Non Threatened	NA	NA	Non Threatened	Non Threatened
Helicolenus_barathri	No Status	Non Threatened	No Status	Non Threatened	No Status
Helicolenus_dactylopterus	Non Threatened	NA	NA	Non Threatened	Non Threatened
Helicolenus_fedorovi	No Status	Non Threatened	Non Threatened	Non Threatened	Non Threatened
Helicolenus_lengerichi	No Status	Non Threatened	Non Threatened	Non Threatened	Non Threatened
Heminodus_philippinus	No Status	Non Threatened	Non Threatened	Non Threatened	Non Threatened
Heteroconger_digueti	Non Threatened	NA	NA	Non Threatened	Non Threatened
Hippocampus_kelloggi	Threatened	NA	NA	Threatened	Threatened
Histiodraco_velifer	No Status	Non Threatened	Non Threatened	Non Threatened	Non Threatened
Holcomycteronus_aequatoris	No Status	Non Threatened	Non Threatened	Non Threatened	Non Threatened
Holcomycteronus_digittatus	Non Threatened	NA	NA	Non Threatened	Non Threatened
Holcomycteronus_squamosus	Non Threatened	NA	NA	Non Threatened	Non Threatened
Hollardia_hollardi	Non Threatened	NA	NA	Non Threatened	Non Threatened
Homostolus_acer	Non Threatened	NA	NA	Non Threatened	Non Threatened
Hoplichthys_haswelli	No Status	Non Threatened	Non Threatened	Non Threatened	Non Threatened
Hoplichthys_regani	No Status	Non Threatened	Non Threatened	Non Threatened	Non Threatened
Hoplobrotula_armata	Non Threatened	NA	NA	Non Threatened	Non Threatened
Hoplostethus_gigas	Non Threatened	NA	NA	Non Threatened	Non Threatened
Hoplostethus_mediterraneus	Non Threatened	NA	NA	Non Threatened	Non Threatened
Hoplostethus_melanopus	Non Threatened	NA	NA	Non Threatened	Non Threatened
Hoplunnis_megista	No Status	No Status	No Status	No Status	No Status
Hoplunnis_similis	Non Threatened	NA	NA	Non Threatened	Non Threatened
Hoplunnis_tenuis	Non Threatened	NA	NA	Non Threatened	Non Threatened
Hozukius_guyotensis	No Status	Non Threatened	No Status	Non Threatened	No Status
Hymenocephalus_billsam	Non Threatened	NA	NA	Non Threatened	Non Threatened
Hymenocephalus_hachijoensis	No Status	Non Threatened	Non Threatened	Non Threatened	Non Threatened
Hymenocephalus_lethonemus	No Status	Non Threatened	Non Threatened	Non Threatened	Non Threatened
Hymenocephalus_longipes	No Status	Non Threatened	Non Threatened	Non Threatened	Non Threatened
Hymenocephalus_megalops	No Status	Non Threatened	Non Threatened	Non Threatened	Non Threatened
Hymenocephalus_nascens	No Status	Non Threatened	Non Threatened	Non Threatened	Non Threatened
Hymenocephalus_semipellucidus	No Status	Non Threatened	Non Threatened	Non Threatened	Non Threatened
Hypopleuron_caninum	Non Threatened	NA	NA	Non Threatened	Non Threatened
Icelus_euryops	No Status	Non Threatened	Non Threatened	Non Threatened	Non Threatened
Icelus_rastrinoides	No Status	Non Threatened	Non Threatened	Non Threatened	Non Threatened
Ijimaia_loppei	Non Threatened	NA	NA	Non Threatened	Non Threatened
Ipnops_agassizii	Non Threatened	NA	NA	Non Threatened	Non Threatened
Ipnops_meadi	Non Threatened	NA	NA	Non Threatened	Non Threatened
Ipnops_murrayi	Non Threatened	NA	NA	Non Threatened	Non Threatened
Japonoconger_africanus	Non Threatened	NA	NA	Non Threatened	Non Threatened
Japonoconger_caribbeus	Non Threatened	NA	NA	Non Threatened	Non Threatened
Japonolaeops_dentatus	No Status	Non Threatened	Non Threatened	Non Threatened	Non Threatened
Kamoharaia_megastoma	Non Threatened	NA	NA	Non Threatened	Non Threatened
Kathetostoma_averruncus	Non Threatened	NA	NA	Non Threatened	Non Threatened
Kathetostoma_canaster	No Status	Non Threatened	Non Threatened	Non Threatened	Non Threatened
Kathetostoma_cubana	Non Threatened	NA	NA	Non Threatened	Non Threatened
Laemonema_filodorsale	No Status	Non Threatened	Non Threatened	Non Threatened	Non Threatened
Laemonema_laureysi	Non Threatened	NA	NA	Non Threatened	Non Threatened
Laemonema_longipes	No Status	Non Threatened	Non Threatened	Non Threatened	Non Threatened
Laemonema_robustum	No Status	Non Threatened	Non Threatened	Non Threatened	Non Threatened
Laemonema_yarrellii	Non Threatened	NA	NA	Non Threatened	Non Threatened
Laeops_clarus	No Status	Non Threatened	Non Threatened	Non Threatened	Non Threatened
Laeops_cypho	No Status	Non Threatened	Non Threatened	Non Threatened	Non Threatened
Laeops_gracilis	No Status	Non Threatened	Non Threatened	Non Threatened	Non Threatened
Laeops_pectoralis	No Status	Non Threatened	Non Threatened	Non Threatened	Non Threatened
Lamprogrammus_exutus	Non Threatened	NA	NA	Non Threatened	Non Threatened
Lepidion_microcephalus	No Status	Non Threatened	Non Threatened	Non Threatened	Non Threatened
Lepidion_schmidti	No Status	No Status	No Status	No Status	No Status
Lepidoblepharon_ophthalmolepis	No Status	Non Threatened	Non Threatened	Non Threatened	Non Threatened
Lepidoperca_aurantia	No Status	Non Threatened	Non Threatened	Non Threatened	Non Threatened
Lepidorhombus_whiffiagonis	Non Threatened	NA	NA	Non Threatened	Non Threatened
Lepidotrigla_annamarae	No Status	Non Threatened	Non Threatened	Non Threatened	Non Threatened
Lepidotrigla_grandis	No Status	Non Threatened	Non Threatened	Non Threatened	Non Threatened
Lepidotrigla_larsoni	No Status	Non Threatened	Non Threatened	Non Threatened	Non Threatened
Lepidotrigla_musorstom	No Status	Non Threatened	Non Threatened	Non Threatened	Non Threatened
Lepidotrigla_nana	No Status	Non Threatened	Non Threatened	Non Threatened	Non Threatened
Lepidotrigla_sereti	No Status	Non Threatened	No Status	Non Threatened	No Status
Lepophidium_marmoratum	Non Threatened	NA	NA	Non Threatened	Non Threatened
Lepophidium_staurophor	Non Threatened	NA	NA	Non Threatened	Non Threatened
Leptoderma_macrops	Non Threatened	NA	NA	Non Threatened	Non Threatened
Lioscorpius_longiceps	No Status	Non Threatened	Non Threatened	Non Threatened	Non Threatened
Liparis_fabricii	No Status	Non Threatened	Non Threatened	Non Threatened	Non Threatened
Lipogenys_gillii	No Status	Non Threatened	Non Threatened	Non Threatened	Non Threatened
Lipogramma_evides	Non Threatened	NA	NA	Non Threatened	Non Threatened
Lonchopisthus_lemur	Non Threatened	NA	NA	Non Threatened	Non Threatened
Lophiodes_beroe	Non Threatened	NA	NA	Non Threatened	Non Threatened
Lophiodes_bruchius	Non Threatened	NA	NA	Non Threatened	Non Threatened
Lophiodes_insidiator	Non Threatened	NA	NA	Non Threatened	Non Threatened
Lophiodes_miacanthus	Non Threatened	NA	NA	Non Threatened	Non Threatened
Lophiodes_monodi	Non Threatened	NA	NA	Non Threatened	Non Threatened
Lophiodes_mutilus	Non Threatened	NA	NA	Non Threatened	Non Threatened
Lophiodes_naresi	Non Threatened	NA	NA	Non Threatened	Non Threatened
Lophiodes_reticulatus	Non Threatened	NA	NA	Non Threatened	Non Threatened
Lophius_budegassa	No Status	Threatened	No Status	Threatened	No Status
Lophius_gastrophysus	Non Threatened	NA	NA	Non Threatened	Non Threatened
Lophius_litulon	No Status	Threatened	Threatened	Threatened	Threatened
Lophius_piscatorius	Non Threatened	NA	NA	Non Threatened	Non Threatened
Lophius_vaillanti	Non Threatened	NA	NA	Non Threatened	Non Threatened
Lophius_vomerinus	Non Threatened	NA	NA	Non Threatened	Non Threatened
Lucigadus_acrolophus	No Status	Non Threatened	Non Threatened	Non Threatened	Non Threatened
Lucigadus_microlepis	No Status	Non Threatened	Non Threatened	Non Threatened	Non Threatened
Lucigadus_nigromaculatus	No Status	Non Threatened	Non Threatened	Non Threatened	Non Threatened
Lucigadus_nigromarginatus	No Status	Non Threatened	Non Threatened	Non Threatened	Non Threatened
Lucigadus_ori	No Status	Non Threatened	Non Threatened	Non Threatened	Non Threatened
Luciobrotula_corethromycter	Non Threatened	NA	NA	Non Threatened	Non Threatened
Luciobrotula_nolfi	Non Threatened	NA	NA	Non Threatened	Non Threatened
Lutjanus_lutjanus	Non Threatened	NA	NA	Non Threatened	Non Threatened
Lycenchelys_alba	No Status	Non Threatened	Non Threatened	Non Threatened	Non Threatened
Lycenchelys_albomaculata	No Status	Non Threatened	Non Threatened	Non Threatened	Non Threatened
Lycenchelys_antarctica	No Status	Non Threatened	Non Threatened	Non Threatened	Non Threatened
Lycenchelys_aratrirostris	No Status	Non Threatened	Non Threatened	Non Threatened	Non Threatened
Lycenchelys_aurantiaca	No Status	Non Threatened	No Status	Non Threatened	No Status
Lycenchelys_bachmanni	No Status	Non Threatened	Non Threatened	Non Threatened	Non Threatened
Lycenchelys_bellingshauseni	No Status	Non Threatened	No Status	Non Threatened	No Status
Lycenchelys_bullisi	Non Threatened	NA	NA	Non Threatened	Non Threatened
Lycenchelys_camchatica	No Status	Non Threatened	Non Threatened	Non Threatened	Non Threatened
Lycenchelys_crotalinus	No Status	Non Threatened	Non Threatened	Non Threatened	Non Threatened
Lycenchelys_fedorovi	No Status	Non Threatened	No Status	Non Threatened	No Status
Lycenchelys_hippopotamus	Non Threatened	NA	NA	Non Threatened	Non Threatened
Lycenchelys_hureaui	No Status	Non Threatened	Non Threatened	Non Threatened	Non Threatened
Lycenchelys_jordani	No Status	Non Threatened	Non Threatened	Non Threatened	Non Threatened
Lycenchelys_kolthoffi	No Status	Non Threatened	Non Threatened	Non Threatened	Non Threatened
Lycenchelys_makushok	No Status	Non Threatened	No Status	Non Threatened	No Status
Lycenchelys_micropora	No Status	Non Threatened	Non Threatened	Non Threatened	Non Threatened
Lycenchelys_monstrosa	Non Threatened	NA	NA	Non Threatened	Non Threatened
Lycenchelys_muraena	No Status	Non Threatened	Non Threatened	Non Threatened	Non Threatened
Lycenchelys_paxillus	No Status	Non Threatened	Non Threatened	Non Threatened	Non Threatened
Lycenchelys_pearcyi	No Status	Non Threatened	Non Threatened	Non Threatened	Non Threatened
Lycenchelys_ratmanovi	No Status	Non Threatened	Non Threatened	Non Threatened	Non Threatened
Lycenchelys_sarsii	No Status	Non Threatened	Non Threatened	Non Threatened	Non Threatened
Lycenchelys_squamosa	No Status	Non Threatened	Non Threatened	Non Threatened	Non Threatened
Lycenchelys_tristichodon	No Status	Non Threatened	No Status	Non Threatened	No Status
Lycenchelys_verrillii	No Status	Non Threatened	Non Threatened	Non Threatened	Non Threatened
Lycenchelys_xanthoptera	No Status	Non Threatened	No Status	Non Threatened	No Status
Lycodapus_dermatinus	No Status	Non Threatened	Non Threatened	Non Threatened	Non Threatened
Lycodapus_leptus	No Status	Non Threatened	Non Threatened	Non Threatened	Non Threatened
Lycodapus_poecilus	No Status	Non Threatened	Non Threatened	Non Threatened	Non Threatened
Lycodapus_psarostomatus	No Status	Non Threatened	Non Threatened	Non Threatened	Non Threatened
Lycodes_adolfi	No Status	Non Threatened	Non Threatened	Non Threatened	Non Threatened
Lycodes_concolor	Non Threatened	NA	NA	Non Threatened	Non Threatened
Lycodes_cortezianus	No Status	Non Threatened	Non Threatened	Non Threatened	Non Threatened
Lycodes_diapterus	No Status	Non Threatened	Non Threatened	Non Threatened	Non Threatened
Lycodes_esmarkii	No Status	Non Threatened	No Status	Non Threatened	No Status
Lycodes_frigidus	No Status	Non Threatened	No Status	Non Threatened	No Status
Lycodes_hubbsi	No Status	Non Threatened	Non Threatened	Non Threatened	Non Threatened
Lycodes_japonicus	No Status	Non Threatened	No Status	Non Threatened	No Status
Lycodes_luetkenii	No Status	Non Threatened	Non Threatened	Non Threatened	Non Threatened
Lycodes_mcallisteri	No Status	Non Threatened	Non Threatened	Non Threatened	Non Threatened
Lycodes_ocellatus	No Status	Non Threatened	Non Threatened	Non Threatened	Non Threatened
Lycodes_paamiuti	Non Threatened	NA	NA	Non Threatened	Non Threatened
Lycodes_pacificus	No Status	Non Threatened	Non Threatened	Non Threatened	Non Threatened
Lycodes_palearis	No Status	Non Threatened	Non Threatened	Non Threatened	Non Threatened
Lycodes_reticulatus	No Status	Non Threatened	Non Threatened	Non Threatened	Non Threatened
Lycodes_sagittarius	No Status	Non Threatened	Non Threatened	Non Threatened	Non Threatened
Lycodes_seminudus	No Status	Non Threatened	Non Threatened	Non Threatened	Non Threatened
Lycodes_squamiventer	No Status	Non Threatened	Non Threatened	Non Threatened	Non Threatened
Lycodes_tanakae	No Status	Threatened	No Status	Threatened	No Status
Lycodes_terraenovae	No Status	Non Threatened	Non Threatened	Non Threatened	Non Threatened
Lycodes_vahlii	No Status	Non Threatened	Non Threatened	Non Threatened	Non Threatened
Lycodichthys_antarcticus	No Status	Non Threatened	Non Threatened	Non Threatened	Non Threatened
Lycodichthys_dearborni	No Status	Non Threatened	Non Threatened	Non Threatened	Non Threatened
Lycodonus_mirabilis	No Status	Non Threatened	Non Threatened	Non Threatened	Non Threatened
Lycodonus_vermiformis	No Status	Non Threatened	No Status	Non Threatened	No Status
Lyconus_brachycolus	No Status	Non Threatened	Non Threatened	Non Threatened	Non Threatened
Lyopsetta_exilis	Non Threatened	NA	NA	Non Threatened	Non Threatened
Macrocephenchelys_brachialis	Non Threatened	NA	NA	Non Threatened	Non Threatened
Macrourus_caml	No Status	Non Threatened	No Status	Non Threatened	No Status
Macrourus_carinatus	No Status	Threatened	Threatened	Threatened	Threatened
Macrourus_holotrachys	No Status	No Status	No Status	No Status	No Status
Malacocephalus_nipponensis	No Status	Non Threatened	Non Threatened	Non Threatened	Non Threatened
Malacocephalus_occidentalis	Non Threatened	NA	NA	Non Threatened	Non Threatened
Malacocephalus_okamurai	No Status	Non Threatened	Non Threatened	Non Threatened	Non Threatened
Malacocottus_zonurus	No Status	Non Threatened	Non Threatened	Non Threatened	Non Threatened
Malthopsis_annulifera	Non Threatened	NA	NA	Non Threatened	Non Threatened
Malthopsis_gnoma	Non Threatened	NA	NA	Non Threatened	Non Threatened
Malthopsis_jordani	Non Threatened	NA	NA	Non Threatened	Non Threatened
Malthopsis_lutea	Non Threatened	NA	NA	Non Threatened	Non Threatened
Malthopsis_mitrigera	Non Threatened	NA	NA	Non Threatened	Non Threatened
Marukawichthys_ambulator	No Status	Non Threatened	Non Threatened	Non Threatened	Non Threatened
Mastigopterus_imperator	Non Threatened	NA	NA	Non Threatened	Non Threatened
Mataeocephalus_hyostomus	No Status	Non Threatened	Non Threatened	Non Threatened	Non Threatened
Merluccius_albidus	Non Threatened	NA	NA	Non Threatened	Non Threatened
Merluccius_capensis	Non Threatened	NA	NA	Non Threatened	Non Threatened
Merluccius_paradoxus	No Status	Threatened	No Status	Threatened	No Status
Merluccius_polli	Non Threatened	NA	NA	Non Threatened	Non Threatened
Mirorictus_taningi	No Status	Non Threatened	Non Threatened	Non Threatened	Non Threatened
Monolene_atrimana	Non Threatened	NA	NA	Non Threatened	Non Threatened
Monolene_maculipinna	Non Threatened	NA	NA	Non Threatened	Non Threatened
Monolene_sessilicauda	Non Threatened	NA	NA	Non Threatened	Non Threatened
Monomitopus_conjugator	Non Threatened	NA	NA	Non Threatened	Non Threatened
Monomitopus_garmani	Non Threatened	NA	NA	Non Threatened	Non Threatened
Monomitopus_kumae	Non Threatened	NA	NA	Non Threatened	Non Threatened
Monomitopus_magnus	Non Threatened	NA	NA	Non Threatened	Non Threatened
Monomitopus_metriostoma	Non Threatened	NA	NA	Non Threatened	Non Threatened
Monomitopus_microlepis	No Status	Non Threatened	Non Threatened	Non Threatened	Non Threatened
Monomitopus_nigripinnis	Non Threatened	NA	NA	Non Threatened	Non Threatened
Monomitopus_torvus	Non Threatened	NA	NA	Non Threatened	Non Threatened
Muraenolepis_evseenkoi	No Status	Non Threatened	Non Threatened	Non Threatened	Non Threatened
Nansenia_ardesiaca	No Status	Non Threatened	Non Threatened	Non Threatened	Non Threatened
Nematops_macrochirus	No Status	Non Threatened	Non Threatened	Non Threatened	Non Threatened
Neobythites_bimaculatus	Non Threatened	NA	NA	Non Threatened	Non Threatened
Neobythites_bimarginatus	No Status	Non Threatened	Non Threatened	Non Threatened	Non Threatened
Neobythites_braziliensis	Non Threatened	NA	NA	Non Threatened	Non Threatened
Neobythites_elongatus	Non Threatened	NA	NA	Non Threatened	Non Threatened
Neobythites_fasciatus	Non Threatened	NA	NA	Non Threatened	Non Threatened
Neobythites_fijiensis	No Status	Non Threatened	No Status	Non Threatened	No Status
Neobythites_franzi	No Status	Non Threatened	Non Threatened	Non Threatened	Non Threatened
Neobythites_kenyaensis	Non Threatened	NA	NA	Non Threatened	Non Threatened
Neobythites_longipes	Non Threatened	NA	NA	Non Threatened	Non Threatened
Neobythites_longiventralis	Non Threatened	NA	NA	Non Threatened	Non Threatened
Neobythites_macrops	Non Threatened	NA	NA	Non Threatened	Non Threatened
Neobythites_neocaledoniensis	Non Threatened	NA	NA	Non Threatened	Non Threatened
Neobythites_nigriventris	Non Threatened	NA	NA	Non Threatened	Non Threatened
Neobythites_pallidus	Non Threatened	NA	NA	Non Threatened	Non Threatened
Neobythites_somaliaensis	Non Threatened	NA	NA	Non Threatened	Non Threatened
Neobythites_stefanovi	Non Threatened	NA	NA	Non Threatened	Non Threatened
Neobythites_vityazi	Non Threatened	NA	NA	Non Threatened	Non Threatened
Neobythites_zonatus	Non Threatened	NA	NA	Non Threatened	Non Threatened
Neocentropogon_trimaculatus	No Status	No Status	No Status	No Status	No Status
Neolaeops_microphthalmus	Non Threatened	NA	NA	Non Threatened	Non Threatened
Neomerinthe_bauchotae	No Status	Non Threatened	No Status	Non Threatened	No Status
Neomerinthe_folgori	No Status	Non Threatened	No Status	Non Threatened	No Status
Neomerinthe_erostris	No Status	Non Threatened	Non Threatened	Non Threatened	Non Threatened
Nettastoma_falcinaris	No Status	Non Threatened	Non Threatened	Non Threatened	Non Threatened
Nettastoma_melanura	No Status	Non Threatened	Non Threatened	Non Threatened	Non Threatened
Nettastoma_syntresis	Non Threatened	NA	NA	Non Threatened	Non Threatened
Nezumia_atlantica	Non Threatened	NA	NA	Non Threatened	Non Threatened
Nezumia_brevibarbata	No Status	Non Threatened	Non Threatened	Non Threatened	Non Threatened
Nezumia_coheni	No Status	Non Threatened	Non Threatened	Non Threatened	Non Threatened
Nezumia_condylura	No Status	Non Threatened	Non Threatened	Non Threatened	Non Threatened
Nezumia_convergens	No Status	Non Threatened	Non Threatened	Non Threatened	Non Threatened
Nezumia_duodecim	Non Threatened	NA	NA	Non Threatened	Non Threatened
Nezumia_investigatoris	No Status	Non Threatened	Non Threatened	Non Threatened	Non Threatened
Nezumia_kapala	No Status	Non Threatened	Non Threatened	Non Threatened	Non Threatened
Nezumia_latirostrata	No Status	Non Threatened	Non Threatened	Non Threatened	Non Threatened
Nezumia_leucoura	No Status	Non Threatened	Non Threatened	Non Threatened	Non Threatened
Nezumia_liolepis	No Status	Non Threatened	Non Threatened	Non Threatened	Non Threatened
Nezumia_micronychodon	Non Threatened	NA	NA	Non Threatened	Non Threatened
Nezumia_milleri	Non Threatened	NA	NA	Non Threatened	Non Threatened
Nezumia_namatahi	No Status	Non Threatened	Non Threatened	Non Threatened	Non Threatened
Nezumia_proxima	No Status	Non Threatened	Non Threatened	Non Threatened	Non Threatened
Nezumia_pudens	No Status	Non Threatened	Non Threatened	Non Threatened	Non Threatened
Nezumia_pulchella	No Status	Non Threatened	Non Threatened	Non Threatened	Non Threatened
Nezumia_stelgidolepis	No Status	Non Threatened	Non Threatened	Non Threatened	Non Threatened
Nezumia_suilla	Non Threatened	NA	NA	Non Threatened	Non Threatened
Nezumia_umbracincta	No Status	Non Threatened	Non Threatened	Non Threatened	Non Threatened
Nezumia_ventralis	No Status	Non Threatened	Non Threatened	Non Threatened	Non Threatened
Nezumia_wularnia	No Status	Non Threatened	Non Threatened	Non Threatened	Non Threatened
Notolycodes_schmidti	No Status	Non Threatened	No Status	Non Threatened	No Status
Notopogon_fernandezianus	Non Threatened	NA	NA	Non Threatened	Non Threatened
Notopogon_xenosoma	Non Threatened	NA	NA	Non Threatened	Non Threatened
Nototheniops_nybelini	No Status	Non Threatened	Non Threatened	Non Threatened	Non Threatened
Oidiphorus_brevis	No Status	Non Threatened	Non Threatened	Non Threatened	Non Threatened
Opaeophacus_acrogeneius	No Status	Non Threatened	No Status	Non Threatened	No Status
Ophichthus_brachynotopterus	Non Threatened	NA	NA	Non Threatened	Non Threatened
Ophichthus_exourus	Non Threatened	NA	NA	Non Threatened	Non Threatened
Ophichthus_genie	Non Threatened	NA	NA	Non Threatened	Non Threatened
Ophichthus_mystacinus	Non Threatened	NA	NA	Non Threatened	Non Threatened
Ophthalmolycus_amberensis	No Status	Non Threatened	Non Threatened	Non Threatened	Non Threatened
Ophthalmolycus_bothriocephalus	No Status	Non Threatened	Non Threatened	Non Threatened	Non Threatened
Oreosoma_atlanticum	No Status	Non Threatened	Non Threatened	Non Threatened	Non Threatened
Osopsaron_karlik	No Status	Non Threatened	No Status	Non Threatened	No Status
Osteodiscus_cascadiae	No Status	Non Threatened	Non Threatened	Non Threatened	Non Threatened
Ostichthys_kaianus	Non Threatened	NA	NA	Non Threatened	Non Threatened
Ostracoberyx_dorygenys	Non Threatened	NA	NA	Non Threatened	Non Threatened
Ostracoberyx_paxtoni	Non Threatened	NA	NA	Non Threatened	Non Threatened
Owstonia_weberi	No Status	Non Threatened	Non Threatened	Non Threatened	Non Threatened
Pachycara_brachycephalum	No Status	Non Threatened	Non Threatened	Non Threatened	Non Threatened
Pachycara_bulbiceps	Non Threatened	NA	NA	Non Threatened	Non Threatened
Pachycara_crassiceps	Non Threatened	NA	NA	Non Threatened	Non Threatened
Pachycara_crossacanthum	Non Threatened	NA	NA	Non Threatened	Non Threatened
Pachycara_gymninium	No Status	Non Threatened	Non Threatened	Non Threatened	Non Threatened
Pachycara_lepinium	No Status	Non Threatened	Non Threatened	Non Threatened	Non Threatened
Pachycara_saldanhai	No Status	Non Threatened	Non Threatened	Non Threatened	Non Threatened
Pachycara_thermophilum	No Status	Non Threatened	Non Threatened	Non Threatened	Non Threatened
Parabathymyrus_karrerae	Non Threatened	NA	NA	Non Threatened	Non Threatened
Parabembras_robinsoni	No Status	Non Threatened	Non Threatened	Non Threatened	Non Threatened
Parabothus_coarctatus	Non Threatened	NA	NA	Non Threatened	Non Threatened
Parabothus_filipes	Non Threatened	NA	NA	Non Threatened	Non Threatened
Parabothus_kiensis	Non Threatened	NA	NA	Non Threatened	Non Threatened
Paracallionymus_costatus	No Status	Non Threatened	Non Threatened	Non Threatened	Non Threatened
Paracetonurus_flagellicauda	No Status	Non Threatened	Non Threatened	Non Threatened	Non Threatened
Paraheminodus_murrayi	No Status	Non Threatened	Non Threatened	Non Threatened	Non Threatened
Paraliparis_albescens	No Status	Non Threatened	No Status	Non Threatened	No Status
Paraliparis_antarcticus	No Status	Non Threatened	Non Threatened	Non Threatened	Non Threatened
Paraliparis_australis	No Status	Non Threatened	No Status	Non Threatened	No Status
Paraliparis_bathybius	No Status	Non Threatened	Non Threatened	Non Threatened	Non Threatened
Paraliparis_calidus	No Status	Non Threatened	Non Threatened	Non Threatened	Non Threatened
Paraliparis_cephalus	No Status	Non Threatened	Non Threatened	Non Threatened	Non Threatened
Paraliparis_charcoti	No Status	Non Threatened	Non Threatened	Non Threatened	Non Threatened
Paraliparis_dactylosus	No Status	Non Threatened	Non Threatened	Non Threatened	Non Threatened
Paraliparis_deani	No Status	Non Threatened	Non Threatened	Non Threatened	Non Threatened
Paraliparis_garmani	No Status	Non Threatened	Non Threatened	Non Threatened	Non Threatened
Paraliparis_gracilis	No Status	Non Threatened	No Status	Non Threatened	No Status
Paraliparis_holomelas	No Status	Non Threatened	Non Threatened	Non Threatened	Non Threatened
Paraliparis_hystrix	No Status	Non Threatened	Non Threatened	Non Threatened	Non Threatened
Paraliparis_latifrons	No Status	Non Threatened	Non Threatened	Non Threatened	Non Threatened
Paraliparis_leobergi	No Status	Non Threatened	Non Threatened	Non Threatened	Non Threatened
Paraliparis_mawsoni	No Status	Non Threatened	Non Threatened	Non Threatened	Non Threatened
Paraliparis_megalopus	No Status	Non Threatened	Non Threatened	Non Threatened	Non Threatened
Paraliparis_meganchus	No Status	Non Threatened	Non Threatened	Non Threatened	Non Threatened
Paraliparis_neelovi	No Status	Non Threatened	Non Threatened	Non Threatened	Non Threatened
Paraliparis_obliquosus	No Status	Non Threatened	Non Threatened	Non Threatened	Non Threatened
Paraliparis_operculosus	No Status	Non Threatened	Non Threatened	Non Threatened	Non Threatened
Paraliparis_paucidens	No Status	Non Threatened	Non Threatened	Non Threatened	Non Threatened
Paraliparis_pectoralis	No Status	Non Threatened	Non Threatened	Non Threatened	Non Threatened
Paraliparis_rosaceus	No Status	Non Threatened	Non Threatened	Non Threatened	Non Threatened
Paraliparis_thalassobathyalis	No Status	Non Threatened	Non Threatened	Non Threatened	Non Threatened
Paraliparis_ulochir	No Status	Non Threatened	Non Threatened	Non Threatened	Non Threatened
Paraliparis_valentinae	No Status	Non Threatened	No Status	Non Threatened	No Status
Parapercis_striolata	Non Threatened	NA	NA	Non Threatened	Non Threatened
Parasudis_fraserbrunneri	Non Threatened	NA	NA	Non Threatened	Non Threatened
Paraulopus_brevirostris	Non Threatened	NA	NA	Non Threatened	Non Threatened
Paraulopus_novaeseelandiae	Non Threatened	NA	NA	Non Threatened	Non Threatened
Paraulopus_okamurai	Non Threatened	NA	NA	Non Threatened	Non Threatened
Parazen_pacificus	Non Threatened	NA	NA	Non Threatened	Non Threatened
Penopus_microphthalmus	Non Threatened	NA	NA	Non Threatened	Non Threatened
Pentaceros_decacanthus	Non Threatened	NA	NA	Non Threatened	Non Threatened
Percis_japonica	No Status	Non Threatened	Non Threatened	Non Threatened	Non Threatened
Percis_matsuii	Non Threatened	NA	NA	Non Threatened	Non Threatened
Peristedion_antillarum	Non Threatened	NA	NA	Non Threatened	Non Threatened
Peristedion_brevirostre	Non Threatened	NA	NA	Non Threatened	Non Threatened
Peristedion_crustosum	No Status	Non Threatened	Non Threatened	Non Threatened	Non Threatened
Peristedion_ecuadorense	Non Threatened	NA	NA	Non Threatened	Non Threatened
Peristedion_gracile	Non Threatened	NA	NA	Non Threatened	Non Threatened
Peristedion_imberbe	Non Threatened	NA	NA	Non Threatened	Non Threatened
Peristedion_liorhynchus	No Status	Non Threatened	Non Threatened	Non Threatened	Non Threatened
Peristedion_miniatum	Non Threatened	NA	NA	Non Threatened	Non Threatened
Peristedion_nierstraszi	No Status	Non Threatened	Non Threatened	Non Threatened	Non Threatened
Peristedion_orientale	No Status	Non Threatened	Non Threatened	Non Threatened	Non Threatened
Peristedion_thompsoni	Non Threatened	NA	NA	Non Threatened	Non Threatened
Peristedion_truncatum	Non Threatened	NA	NA	Non Threatened	Non Threatened
Peristedion_weberi	Non Threatened	NA	NA	Non Threatened	Non Threatened
Phenacoscorpius_megalops	Non Threatened	NA	NA	Non Threatened	Non Threatened
Phenacoscorpius_nebris	Non Threatened	NA	NA	Non Threatened	Non Threatened
Physiculus_bertelseni	No Status	Non Threatened	Non Threatened	Non Threatened	Non Threatened
Physiculus_hexacytus	No Status	Non Threatened	Non Threatened	Non Threatened	Non Threatened
Physiculus_japonicus	No Status	Non Threatened	Non Threatened	Non Threatened	Non Threatened
Physiculus_luminosa	No Status	Non Threatened	Non Threatened	Non Threatened	Non Threatened
Physiculus_sterops	No Status	Non Threatened	Non Threatened	Non Threatened	Non Threatened
Piedrabuenia_ringueleti	No Status	Non Threatened	No Status	Non Threatened	No Status
Plagiogeneion_rubiginosum	Non Threatened	NA	NA	Non Threatened	Non Threatened
Plectranthias_foresti	No Status	Non Threatened	No Status	Non Threatened	No Status
Plectranthias_maugei	No Status	No Status	No Status	No Status	No Status
Plectrogenium_barsukovi	No Status	Non Threatened	No Status	Non Threatened	No Status
Plectrogenium_nanum	Non Threatened	NA	NA	Non Threatened	Non Threatened
Plesienchelys_stehmanni	No Status	Non Threatened	Non Threatened	Non Threatened	Non Threatened
Poecilopsetta_beanii	Non Threatened	NA	NA	Non Threatened	Non Threatened
Poecilopsetta_colorata	Non Threatened	NA	NA	Non Threatened	Non Threatened
Poecilopsetta_dorsialta	No Status	Non Threatened	Non Threatened	Non Threatened	Non Threatened
Poecilopsetta_hawaiiensis	Non Threatened	NA	NA	Non Threatened	Non Threatened
Poecilopsetta_inermis	Non Threatened	NA	NA	Non Threatened	Non Threatened
Poecilopsetta_natalensis	Non Threatened	NA	NA	Non Threatened	Non Threatened
Poecilopsetta_praelonga	Non Threatened	NA	NA	Non Threatened	Non Threatened
Poecilopsetta_vaynei	No Status	Non Threatened	Non Threatened	Non Threatened	Non Threatened
Pogonophryne_barsukovi	Non Threatened	NA	NA	Non Threatened	Non Threatened
Pogonophryne_lanceobarbata	No Status	Non Threatened	No Status	Non Threatened	No Status
Pogonophryne_macropogon	No Status	Non Threatened	No Status	Non Threatened	No Status
Pogonophryne_mentella	No Status	Non Threatened	No Status	Non Threatened	No Status
Pogonophryne_permitini	No Status	Non Threatened	Non Threatened	Non Threatened	Non Threatened
Pogonophryne_scotti	No Status	Non Threatened	Non Threatened	Non Threatened	Non Threatened
Pogonophryne_ventrimaculata	No Status	Non Threatened	No Status	Non Threatened	No Status
Polyacanthonotus_merretti	Non Threatened	NA	NA	Non Threatened	Non Threatened
Polyacanthonotus_rissoanus	No Status	Non Threatened	Non Threatened	Non Threatened	Non Threatened
Polyipnus_clarus	Non Threatened	NA	NA	Non Threatened	Non Threatened
Polyipnus_laternatus	Non Threatened	NA	NA	Non Threatened	Non Threatened
Polyipnus_polli	Non Threatened	NA	NA	Non Threatened	Non Threatened
Polyipnus_tridentifer	Non Threatened	NA	NA	Non Threatened	Non Threatened
Polymetme_andriashevi	No Status	Non Threatened	No Status	Non Threatened	No Status
Polymetme_illustris	Non Threatened	NA	NA	Non Threatened	Non Threatened
Polymetme_thaeocoryla	Non Threatened	NA	NA	Non Threatened	Non Threatened
Polymixia_lowei	Non Threatened	NA	NA	Non Threatened	Non Threatened
Polymixia_nobilis	Non Threatened	NA	NA	Non Threatened	Non Threatened
Pontinus_furcirhinus	Non Threatened	NA	NA	Non Threatened	Non Threatened
Pontinus_kuhlii	No Status	Non Threatened	No Status	Non Threatened	No Status
Pontinus_strigatus	Non Threatened	NA	NA	Non Threatened	Non Threatened
Porichthys_bathoiketes	No Status	Non Threatened	Non Threatened	Non Threatened	Non Threatened
Porogadus_catena	Non Threatened	NA	NA	Non Threatened	Non Threatened
Porogadus_guentheri	Non Threatened	NA	NA	Non Threatened	Non Threatened
Porogadus_melampeplus	Non Threatened	NA	NA	Non Threatened	Non Threatened
Porogadus_miles	Non Threatened	NA	NA	Non Threatened	Non Threatened
Porogadus_nudus	No Status	Non Threatened	Non Threatened	Non Threatened	Non Threatened
Porogadus_silus	No Status	Non Threatened	Non Threatened	Non Threatened	Non Threatened
Porogadus_subarmatus	No Status	Non Threatened	Non Threatened	Non Threatened	Non Threatened
Pronotogrammus_eos	No Status	Non Threatened	Non Threatened	Non Threatened	Non Threatened
Psenopsis_cyanea	No Status	Non Threatened	Non Threatened	Non Threatened	Non Threatened
Psenopsis_obscura	No Status	Non Threatened	Non Threatened	Non Threatened	Non Threatened
Pseudanthias_rubrolineatus	Non Threatened	NA	NA	Non Threatened	Non Threatened
Pseudocyttus_maculatus	No Status	Non Threatened	No Status	Non Threatened	No Status
Pseudonezumia_parvipes	No Status	Non Threatened	Non Threatened	Non Threatened	Non Threatened
Pseudorhombus_megalops	Non Threatened	NA	NA	Non Threatened	Non Threatened
Pseudorhombus_micrognathus	No Status	Non Threatened	Non Threatened	Non Threatened	Non Threatened
Psychrolutes_inermis	Non Threatened	NA	NA	Non Threatened	Non Threatened
Psychrolutes_macrocephalus	Non Threatened	NA	NA	Non Threatened	Non Threatened
Psychrolutes_marcidus	No Status	Non Threatened	Non Threatened	Non Threatened	Non Threatened
Psychrolutes_microporos	No Status	Non Threatened	Non Threatened	Non Threatened	Non Threatened
Psychrolutes_phrictus	No Status	Non Threatened	No Status	Non Threatened	No Status
Psychrolutes_sio	No Status	Non Threatened	No Status	Non Threatened	No Status
Pteropsaron_incisum	No Status	Non Threatened	No Status	Non Threatened	No Status
Nemoossis_belloci	No Status	Non Threatened	Non Threatened	Non Threatened	Non Threatened
Pterygotrigla_andertoni	No Status	Non Threatened	Non Threatened	Non Threatened	Non Threatened
Pterygotrigla_macrorhynchus	Non Threatened	NA	NA	Non Threatened	Non Threatened
Pterygotrigla_megalops	No Status	Non Threatened	Non Threatened	Non Threatened	Non Threatened
Pterygotrigla_pauli	No Status	Non Threatened	Non Threatened	Non Threatened	Non Threatened
Pterygotrigla_picta	No Status	Non Threatened	Non Threatened	Non Threatened	Non Threatened
Pterygotrigla_robertsi	No Status	Non Threatened	No Status	Non Threatened	No Status
Pterygotrigla_tagala	No Status	Non Threatened	Non Threatened	Non Threatened	Non Threatened
Puzanovia_rubra	No Status	Non Threatened	Non Threatened	Non Threatened	Non Threatened
Pyramodon_lindas	Non Threatened	NA	NA	Non Threatened	Non Threatened
Pyrolycus_manusanus	No Status	Non Threatened	Non Threatened	Non Threatened	Non Threatened
Racovitzia_glacialis	Non Threatened	NA	NA	Non Threatened	Non Threatened
Rastrinus_scutiger	No Status	Non Threatened	Non Threatened	Non Threatened	Non Threatened
Rhinoliparis_attenuatus	No Status	Non Threatened	Non Threatened	Non Threatened	Non Threatened
Rhinoliparis_barbulifer	No Status	Non Threatened	Non Threatened	Non Threatened	Non Threatened
Rhodichthys_regina	No Status	Non Threatened	Non Threatened	Non Threatened	Non Threatened
Rhynchoconger_gracilior	Non Threatened	NA	NA	Non Threatened	Non Threatened
Rhynchoconger_trewavasae	Non Threatened	NA	NA	Non Threatened	Non Threatened
Robinsichthys_arrowsmithensis	No Status	Non Threatened	No Status	Non Threatened	No Status
Saccogaster_staigeri	Non Threatened	NA	NA	Non Threatened	Non Threatened
Saccogaster_tuberculata	Non Threatened	NA	NA	Non Threatened	Non Threatened
Samariscus_longimanus	No Status	Non Threatened	Non Threatened	Non Threatened	Non Threatened
Sarritor_leptorhynchus	No Status	Non Threatened	Non Threatened	Non Threatened	Non Threatened
Satyrichthys_clavilapis	No Status	Non Threatened	Non Threatened	Non Threatened	Non Threatened
Scopelengys_clarkei	Non Threatened	NA	NA	Non Threatened	Non Threatened
Sebastes_aleutianus	No Status	Threatened	No Status	Threatened	No Status
Sebastes_alutus	No Status	Non Threatened	No Status	Non Threatened	No Status
Sebastes_aurora	No Status	Non Threatened	Non Threatened	Non Threatened	Non Threatened
Sebastes_borealis	No Status	Threatened	Threatened	Threatened	Threatened
Sebastes_diploproa	No Status	Non Threatened	No Status	Non Threatened	No Status
Sebastes_levis	No Status	Threatened	Threatened	Threatened	Threatened
Sebastes_melanostomus	No Status	No Status	No Status	No Status	No Status
Sebastes_phillipsi	No Status	Non Threatened	No Status	Non Threatened	No Status
Sebastes_proriger	No Status	Non Threatened	No Status	Non Threatened	No Status
Sebastes_reedi	No Status	Non Threatened	No Status	Non Threatened	No Status
Sebastes_zacentrus	No Status	Non Threatened	No Status	Non Threatened	No Status
Sebastolobus_altivelis	No Status	Non Threatened	No Status	Non Threatened	No Status
Setarches_longimanus	No Status	Non Threatened	Non Threatened	Non Threatened	Non Threatened
Sladenia_remiger	Non Threatened	NA	NA	Non Threatened	Non Threatened
Sladenia_shaefersi	Non Threatened	NA	NA	Non Threatened	Non Threatened
Snyderidia_canina	Non Threatened	NA	NA	Non Threatened	Non Threatened
Solocisquama_erythrina	Non Threatened	NA	NA	Non Threatened	Non Threatened
Solocisquama_stellulata	Non Threatened	NA	NA	Non Threatened	Non Threatened
Spectrunculus_grandis	Non Threatened	NA	NA	Non Threatened	Non Threatened
Sphagemacrurus_gibber	No Status	Non Threatened	Non Threatened	Non Threatened	Non Threatened
Sphagemacrurus_hirundo	Non Threatened	NA	NA	Non Threatened	Non Threatened
Steindachneria_argentea	Non Threatened	NA	NA	Non Threatened	Non Threatened
Stephanoberyx_monae	Non Threatened	NA	NA	Non Threatened	Non Threatened
Stlengis_distoechus	No Status	Non Threatened	No Status	Non Threatened	No Status
Stlengis_osensis	No Status	Non Threatened	Non Threatened	Non Threatened	Non Threatened
Symphurus_australis	No Status	Non Threatened	Non Threatened	Non Threatened	Non Threatened
Symphurus_billykrietei	Non Threatened	NA	NA	Non Threatened	Non Threatened
Symphurus_diabolicus	No Status	No Status	No Status	No Status	No Status
Symphurus_ginsburgi	Non Threatened	NA	NA	Non Threatened	Non Threatened
Symphurus_hondoensis	No Status	Non Threatened	Non Threatened	Non Threatened	Non Threatened
Symphurus_marginatus	Non Threatened	NA	NA	Non Threatened	Non Threatened
Symphurus_nebulosus	Non Threatened	NA	NA	Non Threatened	Non Threatened
Symphurus_ocellatus	No Status	Non Threatened	Non Threatened	Non Threatened	Non Threatened
Symphurus_oligomerus	Non Threatened	NA	NA	Non Threatened	Non Threatened
Symphurus_piger	Non Threatened	NA	NA	Non Threatened	Non Threatened
Symphurus_regani	No Status	Non Threatened	Non Threatened	Non Threatened	Non Threatened
Symphurus_schultzi	No Status	Non Threatened	Non Threatened	Non Threatened	Non Threatened
Symphurus_septemstriatus	No Status	Non Threatened	Non Threatened	Non Threatened	Non Threatened
Symphurus_stigmosus	Non Threatened	NA	NA	Non Threatened	Non Threatened
Symphurus_strictus	Non Threatened	NA	NA	Non Threatened	Non Threatened
Symphurus_undatus	No Status	Non Threatened	Non Threatened	Non Threatened	Non Threatened
Symphurus_vanmelleae	Non Threatened	NA	NA	Non Threatened	Non Threatened
Symphurus_woodmasoni	No Status	Non Threatened	Non Threatened	Non Threatened	Non Threatened
Symphysanodon_berryi	Non Threatened	NA	NA	Non Threatened	Non Threatened
Symphysanodon_octoactinus	Non Threatened	NA	NA	Non Threatened	Non Threatened
Synagrops_bellus	Non Threatened	NA	NA	Non Threatened	Non Threatened
Parascombrops_philippinensis	No Status	Non Threatened	Non Threatened	Non Threatened	Non Threatened
Verilus_pseudomicrolepis	No Status	Non Threatened	Non Threatened	Non Threatened	Non Threatened
Synaphobranchus_kaupii	Non Threatened	NA	NA	Non Threatened	Non Threatened
Synaphobranchus_oregoni	Non Threatened	NA	NA	Non Threatened	Non Threatened
Synchiropus_delandi	No Status	Non Threatened	Non Threatened	Non Threatened	Non Threatened
Synchiropus_hawaiiensis	No Status	Non Threatened	No Status	Non Threatened	No Status
Synchiropus_monacanthus	No Status	Non Threatened	Non Threatened	Non Threatened	Non Threatened
Synchiropus_novaecaledoniae	No Status	Non Threatened	No Status	Non Threatened	No Status
Talismania_bifurcata	Non Threatened	NA	NA	Non Threatened	Non Threatened
Taranetzella_lyoderma	No Status	Non Threatened	Non Threatened	Non Threatened	Non Threatened
Tauredophidium_hextii	Non Threatened	NA	NA	Non Threatened	Non Threatened
Thamnaconus_tessellatus	Non Threatened	NA	NA	Non Threatened	Non Threatened
Thaumatichthys_binghami	Non Threatened	NA	NA	Non Threatened	Non Threatened
Thermarces_cerberus	No Status	Non Threatened	Non Threatened	Non Threatened	Non Threatened
Thermobiotes_mytilogeiton	Non Threatened	NA	NA	Non Threatened	Non Threatened
Tosarhombus_brevis	Non Threatened	NA	NA	Non Threatened	Non Threatened
Tosarhombus_longimanus	Non Threatened	NA	NA	Non Threatened	Non Threatened
Tosarhombus_neocaledonicus	Non Threatened	NA	NA	Non Threatened	Non Threatened
Trachonurus_gagates	No Status	Non Threatened	Non Threatened	Non Threatened	Non Threatened
Trachonurus_robinsi	Non Threatened	NA	NA	Non Threatened	Non Threatened
Trachonurus_yiwardaus	No Status	Non Threatened	Non Threatened	Non Threatened	Non Threatened
Trachyrincus_aphyodes	No Status	Non Threatened	Non Threatened	Non Threatened	Non Threatened
Trachyrincus_longirostris	No Status	Non Threatened	No Status	Non Threatened	No Status
Trachyrincus_scabrus	Non Threatened	NA	NA	Non Threatened	Non Threatened
Trachyscorpia_eschmeyeri	Non Threatened	NA	NA	Non Threatened	Non Threatened
Trematomus_lepidorhinus	No Status	Non Threatened	Non Threatened	Non Threatened	Non Threatened
Trematomus_loennbergii	No Status	Non Threatened	Non Threatened	Non Threatened	Non Threatened
Trematomus_tokarevi	No Status	Non Threatened	Non Threatened	Non Threatened	Non Threatened
Trigla_lyra	Non Threatened	NA	NA	Non Threatened	Non Threatened
Triglops_scepticus	No Status	Non Threatened	Non Threatened	Non Threatened	Non Threatened
Tripterophycis_gilchristi	No Status	Non Threatened	Non Threatened	Non Threatened	Non Threatened
Typhlonus_nasus	Non Threatened	NA	NA	Non Threatened	Non Threatened
Uranoscopus_japonicus	Non Threatened	NA	NA	Non Threatened	Non Threatened
Urophycis_cirrata	Non Threatened	NA	NA	Non Threatened	Non Threatened
Venefica_multiporosa	Non Threatened	NA	NA	Non Threatened	Non Threatened
Venefica_proboscidea	Non Threatened	NA	NA	Non Threatened	Non Threatened
Venefica_procera	Non Threatened	NA	NA	Non Threatened	Non Threatened
Ventrifossa_divergens	No Status	Non Threatened	Non Threatened	Non Threatened	Non Threatened
Ventrifossa_garmani	No Status	Non Threatened	Non Threatened	Non Threatened	Non Threatened
Ventrifossa_gomoni	No Status	Non Threatened	No Status	Non Threatened	No Status
Ventrifossa_johnboborum	No Status	Non Threatened	Non Threatened	Non Threatened	Non Threatened
Ventrifossa_macrodon	No Status	Non Threatened	Non Threatened	Non Threatened	Non Threatened
Ventrifossa_macropogon	Non Threatened	NA	NA	Non Threatened	Non Threatened
Ventrifossa_macroptera	No Status	Non Threatened	Non Threatened	Non Threatened	Non Threatened
Ventrifossa_mucocephalus	Non Threatened	NA	NA	Non Threatened	Non Threatened
Ventrifossa_mystax	No Status	Non Threatened	Non Threatened	Non Threatened	Non Threatened
Ventrifossa_nasuta	No Status	Non Threatened	Non Threatened	Non Threatened	Non Threatened
Ventrifossa_nigrodorsalis	No Status	Non Threatened	Non Threatened	Non Threatened	Non Threatened
Ventrifossa_rhipidodorsalis	No Status	Non Threatened	Non Threatened	Non Threatened	Non Threatened
Ventrifossa_saikaiensis	No Status	Non Threatened	Non Threatened	Non Threatened	Non Threatened
Ventrifossa_vinolenta	No Status	Non Threatened	Non Threatened	Non Threatened	Non Threatened
Vomeridens_infuscipinnis	No Status	Non Threatened	Non Threatened	Non Threatened	Non Threatened
Xeneretmus_latifrons	No Status	Non Threatened	Non Threatened	Non Threatened	Non Threatened
Xeneretmus_triacanthus	No Status	Non Threatened	Non Threatened	Non Threatened	Non Threatened
Xenomystax_atrarius	Non Threatened	NA	NA	Non Threatened	Non Threatened
Xenomystax_austrinus	Non Threatened	NA	NA	Non Threatened	Non Threatened
Xenomystax_congroides	Non Threatened	NA	NA	Non Threatened	Non Threatened
Xyelacyba_myersi	Non Threatened	NA	NA	Non Threatened	Non Threatened
Zenion_hololepis	Non Threatened	NA	NA	Non Threatened	Non Threatened
Zenion_japonicum	No Status	Non Threatened	Non Threatened	Non Threatened	Non Threatened
Zenion_longipinnis	No Status	Non Threatened	Non Threatened	Non Threatened	Non Threatened
Zesticelus_bathybius	No Status	Non Threatened	Non Threatened	Non Threatened	Non Threatened
Zesticelus_profundorum	No Status	Non Threatened	Non Threatened	Non Threatened	Non Threatened
Abyssobrotula_galatheae	Non Threatened	NA	NA	Non Threatened	Non Threatened
Acanthonus_armatus	Non Threatened	NA	NA	Non Threatened	Non Threatened
Ahliesaurus_berryi	Non Threatened	NA	NA	Non Threatened	Non Threatened
Ahliesaurus_brevis	Non Threatened	NA	NA	Non Threatened	Non Threatened
Alcockia_rostrata	Non Threatened	NA	NA	Non Threatened	Non Threatened
Aldrovandia_gracilis	Non Threatened	NA	NA	Non Threatened	Non Threatened
Aldrovandia_mediorostris	No Status	Non Threatened	Non Threatened	Non Threatened	Non Threatened
Aldrovandia_oleosa	Non Threatened	NA	NA	Non Threatened	Non Threatened
Aldrovandia_rostrata	Non Threatened	NA	NA	Non Threatened	Non Threatened
Alepisaurus_brevirostris	Non Threatened	NA	NA	Non Threatened	Non Threatened
Alepisaurus_ferox	Non Threatened	NA	NA	Non Threatened	Non Threatened
Allocyttus_guineensis	Non Threatened	NA	NA	Non Threatened	Non Threatened
Allocyttus_niger	No Status	Non Threatened	Non Threatened	Non Threatened	Non Threatened
Allocyttus_verrucosus	Non Threatened	NA	NA	Non Threatened	Non Threatened
Anoplogaster_cornuta	Non Threatened	NA	NA	Non Threatened	Non Threatened
Anotopterus_pharao	Non Threatened	NA	NA	Non Threatened	Non Threatened
Anotopterus_vorax	Non Threatened	NA	NA	Non Threatened	Non Threatened
Antimora_microlepis	No Status	Non Threatened	No Status	Non Threatened	No Status
Antimora_rostrata	Non Threatened	NA	NA	Non Threatened	Non Threatened
Aphanopus_carbo	Non Threatened	NA	NA	Non Threatened	Non Threatened
Arctogadus_glacialis	No Status	Non Threatened	Non Threatened	Non Threatened	Non Threatened
Arctozenus_risso	Non Threatened	NA	NA	Non Threatened	Non Threatened
Argentina_brucei	No Status	Non Threatened	Non Threatened	Non Threatened	Non Threatened
Argentina_striata	Non Threatened	NA	NA	Non Threatened	Non Threatened
Argyripnus_iridescens	Non Threatened	NA	NA	Non Threatened	Non Threatened
Argyropelecus_aculeatus	Non Threatened	NA	NA	Non Threatened	Non Threatened
Argyropelecus_affinis	Non Threatened	NA	NA	Non Threatened	Non Threatened
Argyropelecus_gigas	Non Threatened	NA	NA	Non Threatened	Non Threatened
Argyropelecus_hemigymnus	Non Threatened	NA	NA	Non Threatened	Non Threatened
Argyropelecus_lychnus	Non Threatened	NA	NA	Non Threatened	Non Threatened
Argyropelecus_sladeni	Non Threatened	NA	NA	Non Threatened	Non Threatened
Aristostomias_grimaldii	Non Threatened	NA	NA	Non Threatened	Non Threatened
Aristostomias_lunifer	Non Threatened	NA	NA	Non Threatened	Non Threatened
Aristostomias_polydactylus	Non Threatened	NA	NA	Non Threatened	Non Threatened
Aristostomias_scintillans	Non Threatened	NA	NA	Non Threatened	Non Threatened
Aristostomias_tittmanni	Non Threatened	NA	NA	Non Threatened	Non Threatened
Asquamiceps_caeruleus	Non Threatened	NA	NA	Non Threatened	Non Threatened
Asquamiceps_hjorti	Non Threatened	NA	NA	Non Threatened	Non Threatened
Asthenomacrurus_fragilis	No Status	Non Threatened	Non Threatened	Non Threatened	Non Threatened
Astronesthes_atlanticus	Non Threatened	NA	NA	Non Threatened	Non Threatened
Astronesthes_bilobatus	Non Threatened	NA	NA	Non Threatened	Non Threatened
Astronesthes_boulengeri	Non Threatened	NA	NA	Non Threatened	Non Threatened
Astronesthes_chrysophekadion	Non Threatened	NA	NA	Non Threatened	Non Threatened
Astronesthes_cyaneus	Non Threatened	NA	NA	Non Threatened	Non Threatened
Astronesthes_gemmifer	No Status	Non Threatened	Non Threatened	Non Threatened	Non Threatened
Astronesthes_illuminatus	Non Threatened	NA	NA	Non Threatened	Non Threatened
Astronesthes_indicus	Non Threatened	NA	NA	Non Threatened	Non Threatened
Astronesthes_indopacificus	Non Threatened	NA	NA	Non Threatened	Non Threatened
Astronesthes_lamellosus	Non Threatened	NA	NA	Non Threatened	Non Threatened
Astronesthes_lampara	Non Threatened	NA	NA	Non Threatened	Non Threatened
Astronesthes_leucopogon	Non Threatened	NA	NA	Non Threatened	Non Threatened
Astronesthes_lucifer	Non Threatened	NA	NA	Non Threatened	Non Threatened
Astronesthes_luetkeni	Non Threatened	NA	NA	Non Threatened	Non Threatened
Astronesthes_macropogon	Non Threatened	NA	NA	Non Threatened	Non Threatened
Astronesthes_martensii	Non Threatened	NA	NA	Non Threatened	Non Threatened
Astronesthes_micropogon	Non Threatened	NA	NA	Non Threatened	Non Threatened
Astronesthes_neopogon	Non Threatened	NA	NA	Non Threatened	Non Threatened
Astronesthes_niger	Non Threatened	NA	NA	Non Threatened	Non Threatened
Astronesthes_quasiindicus	Non Threatened	NA	NA	Non Threatened	Non Threatened
Astronesthes_richardsoni	Non Threatened	NA	NA	Non Threatened	Non Threatened
Astronesthes_similus	Non Threatened	NA	NA	Non Threatened	Non Threatened
Astronesthes_trifibulatus	Non Threatened	NA	NA	Non Threatened	Non Threatened
Astronesthes_zharovi	Non Threatened	NA	NA	Non Threatened	Non Threatened
Ataxolepis_apus	Non Threatened	NA	NA	Non Threatened	Non Threatened
Atrophacanthus_japonicus	No Status	Non Threatened	Non Threatened	Non Threatened	Non Threatened
Aulotrachichthys_latus	Non Threatened	NA	NA	Non Threatened	Non Threatened
Aulotrachichthys_prosthemius	Non Threatened	NA	NA	Non Threatened	Non Threatened
Avocettina_acuticeps	Non Threatened	NA	NA	Non Threatened	Non Threatened
Avocettina_bowersii	Non Threatened	NA	NA	Non Threatened	Non Threatened
Avocettina_infans	Non Threatened	NA	NA	Non Threatened	Non Threatened
Avocettina_paucipora	Non Threatened	NA	NA	Non Threatened	Non Threatened
Bajacalifornia_burragei	No Status	Non Threatened	Non Threatened	Non Threatened	Non Threatened
Bajacalifornia_calcarata	Non Threatened	NA	NA	Non Threatened	Non Threatened
Bajacalifornia_megalops	Non Threatened	NA	NA	Non Threatened	Non Threatened
Barathrites_parri	Non Threatened	NA	NA	Non Threatened	Non Threatened
Barathronus_bicolor	Non Threatened	NA	NA	Non Threatened	Non Threatened
Barathronus_pacificus	Non Threatened	NA	NA	Non Threatened	Non Threatened
Barathronus_parfaiti	No Status	Non Threatened	Non Threatened	Non Threatened	Non Threatened
Barbantus_curvifrons	Non Threatened	NA	NA	Non Threatened	Non Threatened
Bassozetus_zenkevitchi	Non Threatened	NA	NA	Non Threatened	Non Threatened
Bathophilus_altipinnis	Non Threatened	NA	NA	Non Threatened	Non Threatened
Bathophilus_ater	Non Threatened	NA	NA	Non Threatened	Non Threatened
Bathophilus_brevis	Non Threatened	NA	NA	Non Threatened	Non Threatened
Bathophilus_digitatus	Non Threatened	NA	NA	Non Threatened	Non Threatened
Bathophilus_filifer	Non Threatened	NA	NA	Non Threatened	Non Threatened
Bathophilus_flemingi	Non Threatened	NA	NA	Non Threatened	Non Threatened
Bathophilus_indicus	Non Threatened	NA	NA	Non Threatened	Non Threatened
Bathophilus_kingi	Non Threatened	NA	NA	Non Threatened	Non Threatened
Bathophilus_longipinnis	Non Threatened	NA	NA	Non Threatened	Non Threatened
Bathophilus_nigerrimus	Non Threatened	NA	NA	Non Threatened	Non Threatened
Bathophilus_pawneei	Non Threatened	NA	NA	Non Threatened	Non Threatened
Bathophilus_vaillanti	Non Threatened	NA	NA	Non Threatened	Non Threatened
Bathyclupea_argentea	No Status	Non Threatened	Non Threatened	Non Threatened	Non Threatened
Bathyclupea_gracilis	No Status	Non Threatened	Non Threatened	Non Threatened	Non Threatened
Bathyclupea_hoskynii	No Status	Non Threatened	Non Threatened	Non Threatened	Non Threatened
Bathyclupea_malayana	No Status	Non Threatened	Non Threatened	Non Threatened	Non Threatened
Bathyclupea_megaceps	No Status	Non Threatened	No Status	Non Threatened	No Status
Bathygadus_furvescens	No Status	Non Threatened	Non Threatened	Non Threatened	Non Threatened
Bathygadus_macrops	Non Threatened	NA	NA	Non Threatened	Non Threatened
Bathylaco_nigricans	Non Threatened	NA	NA	Non Threatened	Non Threatened
Bathylagichthys_greyae	Non Threatened	NA	NA	Non Threatened	Non Threatened
Bathylagoides_argyrogaster	Non Threatened	NA	NA	Non Threatened	Non Threatened
Bathylagus_antarcticus	No Status	Non Threatened	Non Threatened	Non Threatened	Non Threatened
Bathylagus_euryops	No Status	Non Threatened	Non Threatened	Non Threatened	Non Threatened
Bathylagus_gracilis	No Status	Non Threatened	Non Threatened	Non Threatened	Non Threatened
Bathylagus_pacificus	No Status	Non Threatened	Non Threatened	Non Threatened	Non Threatened
Bathylagus_tenuis	No Status	Non Threatened	Non Threatened	Non Threatened	Non Threatened
Bathyprion_danae	Non Threatened	NA	NA	Non Threatened	Non Threatened
Bathysolea_profundicola	Non Threatened	NA	NA	Non Threatened	Non Threatened
Bathytroctes_macrolepis	Non Threatened	NA	NA	Non Threatened	Non Threatened
Bathytroctes_michaelsarsi	Non Threatened	NA	NA	Non Threatened	Non Threatened
Bathytroctes_microlepis	Non Threatened	NA	NA	Non Threatened	Non Threatened
Bathytroctes_squamosus	Non Threatened	NA	NA	Non Threatened	Non Threatened
Benthalbella_dentata	Non Threatened	NA	NA	Non Threatened	Non Threatened
Benthalbella_elongata	Non Threatened	NA	NA	Non Threatened	Non Threatened
Benthalbella_infans	Non Threatened	NA	NA	Non Threatened	Non Threatened
Benthalbella_linguidens	Non Threatened	NA	NA	Non Threatened	Non Threatened
Benthalbella_macropinna	No Status	Non Threatened	Non Threatened	Non Threatened	Non Threatened
Benthosema_fibulatum	Non Threatened	NA	NA	Non Threatened	Non Threatened
Benthosema_pterotum	Non Threatened	NA	NA	Non Threatened	Non Threatened
Benthosema_suborbitale	Non Threatened	NA	NA	Non Threatened	Non Threatened
Bolinichthys_indicus	Non Threatened	NA	NA	Non Threatened	Non Threatened
Bolinichthys_longipes	Non Threatened	NA	NA	Non Threatened	Non Threatened
Bolinichthys_nikolayi	Non Threatened	NA	NA	Non Threatened	Non Threatened
Bolinichthys_photothorax	Non Threatened	NA	NA	Non Threatened	Non Threatened
Bolinichthys_supralateralis	Non Threatened	NA	NA	Non Threatened	Non Threatened
Bonapartia_pedaliota	Non Threatened	NA	NA	Non Threatened	Non Threatened
Borophryne_apogon	Non Threatened	NA	NA	Non Threatened	Non Threatened
Borostomias_elucens	Non Threatened	NA	NA	Non Threatened	Non Threatened
Borostomias_mononema	Non Threatened	NA	NA	Non Threatened	Non Threatened
Borostomias_panamensis	Non Threatened	NA	NA	Non Threatened	Non Threatened
Bothrocara_nyx	No Status	Non Threatened	Non Threatened	Non Threatened	Non Threatened
Brama_brama	Non Threatened	NA	NA	Non Threatened	Non Threatened
Bregmaceros_cantori	Non Threatened	NA	NA	Non Threatened	Non Threatened
Brotulotaenia_brevicauda	Non Threatened	NA	NA	Non Threatened	Non Threatened
Brotulotaenia_crassa	Non Threatened	NA	NA	Non Threatened	Non Threatened
Bufoceratias_shaoi	Non Threatened	NA	NA	Non Threatened	Non Threatened
Bufoceratias_wedli	Non Threatened	NA	NA	Non Threatened	Non Threatened
Caristius_macropus	No Status	Non Threatened	Non Threatened	Non Threatened	Non Threatened
Caulophryne_jordani	Non Threatened	NA	NA	Non Threatened	Non Threatened
Centrobranchus_choerocephalus	Non Threatened	NA	NA	Non Threatened	Non Threatened
Centrobranchus_nigroocellatus	Non Threatened	NA	NA	Non Threatened	Non Threatened
Centrolophus_niger	Non Threatened	NA	NA	Non Threatened	Non Threatened
Ceratias_holboelli	Non Threatened	NA	NA	Non Threatened	Non Threatened
Ceratias_uranoscopus	Non Threatened	NA	NA	Non Threatened	Non Threatened
Ceratoscopelus_maderensis	Non Threatened	NA	NA	Non Threatened	Non Threatened
Ceratoscopelus_townsendi	Non Threatened	NA	NA	Non Threatened	Non Threatened
Ceratoscopelus_warmingii	Non Threatened	NA	NA	Non Threatened	Non Threatened
Cetomimus_gillii	No Status	Non Threatened	Non Threatened	Non Threatened	Non Threatened
Cetomimus_hempeli	No Status	Non Threatened	Non Threatened	Non Threatened	Non Threatened
Cetomimus_teevani	Non Threatened	NA	NA	Non Threatened	Non Threatened
Cetonurus_globiceps	Non Threatened	NA	NA	Non Threatened	Non Threatened
Cetostoma_regani	No Status	Non Threatened	Non Threatened	Non Threatened	Non Threatened
Chaenophryne_draco	Non Threatened	NA	NA	Non Threatened	Non Threatened
Chaenophryne_longiceps	Non Threatened	NA	NA	Non Threatened	Non Threatened
Chaenophryne_melanorhabdus	Non Threatened	NA	NA	Non Threatened	Non Threatened
Champsodon_capensis	Non Threatened	NA	NA	Non Threatened	Non Threatened
Champsodon_guentheri	No Status	Non Threatened	Non Threatened	Non Threatened	Non Threatened
Chauliodus_barbatus	Non Threatened	NA	NA	Non Threatened	Non Threatened
Chauliodus_danae	Non Threatened	NA	NA	Non Threatened	Non Threatened
Chauliodus_macouni	Non Threatened	NA	NA	Non Threatened	Non Threatened
Chauliodus_minimus	Non Threatened	NA	NA	Non Threatened	Non Threatened
Chauliodus_pammelas	Non Threatened	NA	NA	Non Threatened	Non Threatened
Chauliodus_schmidti	Non Threatened	NA	NA	Non Threatened	Non Threatened
Chauliodus_sloani	Non Threatened	NA	NA	Non Threatened	Non Threatened
Chirostomias_pliopterus	Non Threatened	NA	NA	Non Threatened	Non Threatened
Coccorella_atlantica	Non Threatened	NA	NA	Non Threatened	Non Threatened
Coccorella_atrata	Non Threatened	NA	NA	Non Threatened	Non Threatened
Coelorinchus_trunovi	No Status	Non Threatened	Non Threatened	Non Threatened	Non Threatened
Conocara_fiolenti	No Status	Non Threatened	Non Threatened	Non Threatened	Non Threatened
Conocara_kreffti	No Status	Non Threatened	Non Threatened	Non Threatened	Non Threatened
Conocara_macropterum	Non Threatened	NA	NA	Non Threatened	Non Threatened
Conocara_microlepis	No Status	Non Threatened	Non Threatened	Non Threatened	Non Threatened
Conocara_murrayi	Non Threatened	NA	NA	Non Threatened	Non Threatened
Conocara_salmoneum	Non Threatened	NA	NA	Non Threatened	Non Threatened
Coryphaenoides_armatus	Non Threatened	NA	NA	Non Threatened	Non Threatened
Coryphaenoides_brevibarbis	No Status	Non Threatened	Non Threatened	Non Threatened	Non Threatened
Coryphaenoides_bulbiceps	No Status	Non Threatened	No Status	Non Threatened	No Status
Coryphaenoides_capito	No Status	Non Threatened	Non Threatened	Non Threatened	Non Threatened
Coryphaenoides_carminifer	No Status	Non Threatened	Non Threatened	Non Threatened	Non Threatened
Coryphaenoides_filicauda	No Status	Non Threatened	Non Threatened	Non Threatened	Non Threatened
Coryphaenoides_grahami	No Status	Non Threatened	No Status	Non Threatened	No Status
Coryphaenoides_mcmillani	No Status	Non Threatened	Non Threatened	Non Threatened	Non Threatened
Coryphaenoides_mediterraneus	Non Threatened	NA	NA	Non Threatened	Non Threatened
Coryphaenoides_microps	No Status	Non Threatened	Non Threatened	Non Threatened	Non Threatened
Coryphaenoides_rudis	Non Threatened	NA	NA	Non Threatened	Non Threatened
Coryphaenoides_rupestris	Threatened	NA	NA	Threatened	Threatened
Coryphaenoides_semiscaber	No Status	Non Threatened	Non Threatened	Non Threatened	Non Threatened
Coryphaenoides_striaturus	No Status	Non Threatened	Non Threatened	Non Threatened	Non Threatened
Cryptopsaras_couesii	Non Threatened	NA	NA	Non Threatened	Non Threatened
Cubiceps_pauciradiatus	Non Threatened	NA	NA	Non Threatened	Non Threatened
Cyclothone_acclinidens	Non Threatened	NA	NA	Non Threatened	Non Threatened
Cyclothone_alba	Non Threatened	NA	NA	Non Threatened	Non Threatened
Cyclothone_atraria	Non Threatened	NA	NA	Non Threatened	Non Threatened
Cyclothone_braueri	Non Threatened	NA	NA	Non Threatened	Non Threatened
Cyclothone_livida	Non Threatened	NA	NA	Non Threatened	Non Threatened
Cyclothone_microdon	Non Threatened	NA	NA	Non Threatened	Non Threatened
Cyclothone_obscura	Non Threatened	NA	NA	Non Threatened	Non Threatened
Cyclothone_pallida	Non Threatened	NA	NA	Non Threatened	Non Threatened
Cyclothone_parapallida	Non Threatened	NA	NA	Non Threatened	Non Threatened
Cyclothone_pseudopallida	Non Threatened	NA	NA	Non Threatened	Non Threatened
Cyclothone_pygmaea	Non Threatened	NA	NA	Non Threatened	Non Threatened
Cyclothone_signata	Non Threatened	NA	NA	Non Threatened	Non Threatened
Cyema_atrum	Non Threatened	NA	NA	Non Threatened	Non Threatened
Cynomacrurus_piriei	No Status	Non Threatened	Non Threatened	Non Threatened	Non Threatened
Cyttopsis_rosea	Non Threatened	NA	NA	Non Threatened	Non Threatened
Danaphryne_nigrifilis	Non Threatened	NA	NA	Non Threatened	Non Threatened
Derichthys_serpentinus	Non Threatened	NA	NA	Non Threatened	Non Threatened
Desmodema_polystictum	Non Threatened	NA	NA	Non Threatened	Non Threatened
Diaphus_adenomus	Non Threatened	NA	NA	Non Threatened	Non Threatened
Diaphus_aliciae	Non Threatened	NA	NA	Non Threatened	Non Threatened
Diaphus_anderseni	Non Threatened	NA	NA	Non Threatened	Non Threatened
Diaphus_antonbruuni	Non Threatened	NA	NA	Non Threatened	Non Threatened
Diaphus_arabicus	Non Threatened	NA	NA	Non Threatened	Non Threatened
Diaphus_bertelseni	Non Threatened	NA	NA	Non Threatened	Non Threatened
Diaphus_brachycephalus	Non Threatened	NA	NA	Non Threatened	Non Threatened
Diaphus_chrysorhynchus	Non Threatened	NA	NA	Non Threatened	Non Threatened
Diaphus_coeruleus	Non Threatened	NA	NA	Non Threatened	Non Threatened
Diaphus_dehaveni	No Status	Non Threatened	Non Threatened	Non Threatened	Non Threatened
Diaphus_drachmanni	No Status	Non Threatened	Non Threatened	Non Threatened	Non Threatened
Diaphus_effulgens	Non Threatened	NA	NA	Non Threatened	Non Threatened
Diaphus_fragilis	Non Threatened	NA	NA	Non Threatened	Non Threatened
Diaphus_fulgens	Non Threatened	NA	NA	Non Threatened	Non Threatened
Diaphus_garmani	Non Threatened	NA	NA	Non Threatened	Non Threatened
Diaphus_holti	Non Threatened	NA	NA	Non Threatened	Non Threatened
Diaphus_hudsoni	Non Threatened	NA	NA	Non Threatened	Non Threatened
Diaphus_jenseni	Non Threatened	NA	NA	Non Threatened	Non Threatened
Diaphus_lobatus	Non Threatened	NA	NA	Non Threatened	Non Threatened
Diaphus_lucidus	Non Threatened	NA	NA	Non Threatened	Non Threatened
Diaphus_luetkeni	Non Threatened	NA	NA	Non Threatened	Non Threatened
Diaphus_meadi	Non Threatened	NA	NA	Non Threatened	Non Threatened
Diaphus_metopoclampus	Non Threatened	NA	NA	Non Threatened	Non Threatened
Diaphus_minax	Non Threatened	NA	NA	Non Threatened	Non Threatened
Diaphus_mollis	Non Threatened	NA	NA	Non Threatened	Non Threatened
Diaphus_nielseni	Non Threatened	NA	NA	Non Threatened	Non Threatened
Diaphus_ostenfeldi	Non Threatened	NA	NA	Non Threatened	Non Threatened
Diaphus_pacificus	Non Threatened	NA	NA	Non Threatened	Non Threatened
Diaphus_parri	Non Threatened	NA	NA	Non Threatened	Non Threatened
Diaphus_phillipsi	Non Threatened	NA	NA	Non Threatened	Non Threatened
Diaphus_problematicus	Non Threatened	NA	NA	Non Threatened	Non Threatened
Diaphus_rafinesquii	Non Threatened	NA	NA	Non Threatened	Non Threatened
Diaphus_richardsoni	Non Threatened	NA	NA	Non Threatened	Non Threatened
Diaphus_roei	Non Threatened	NA	NA	Non Threatened	Non Threatened
Diaphus_sagamiensis	Non Threatened	NA	NA	Non Threatened	Non Threatened
Diaphus_similis	Non Threatened	NA	NA	Non Threatened	Non Threatened
Diaphus_subtilis	No Status	Non Threatened	Non Threatened	Non Threatened	Non Threatened
Diaphus_taaningi	No Status	Non Threatened	Non Threatened	Non Threatened	Non Threatened
Diaphus_termophilus	Non Threatened	NA	NA	Non Threatened	Non Threatened
Diaphus_theta	Non Threatened	NA	NA	Non Threatened	Non Threatened
Diaphus_thiollierei	Non Threatened	NA	NA	Non Threatened	Non Threatened
Diaphus_trachops	Non Threatened	NA	NA	Non Threatened	Non Threatened
Diaphus_umbroculus	Non Threatened	NA	NA	Non Threatened	Non Threatened
Diaphus_whitleyi	Non Threatened	NA	NA	Non Threatened	Non Threatened
Diceratias_pileatus	Non Threatened	NA	NA	Non Threatened	Non Threatened
Diogenichthys_atlanticus	Non Threatened	NA	NA	Non Threatened	Non Threatened
Diplophos_orientalis	Non Threatened	NA	NA	Non Threatened	Non Threatened
Diplophos_rebainsi	Non Threatened	NA	NA	Non Threatened	Non Threatened
Diplophos_taenia	Non Threatened	NA	NA	Non Threatened	Non Threatened
Diretmichthys_parini	Non Threatened	NA	NA	Non Threatened	Non Threatened
Diretmoides_pauciradiatus	Non Threatened	NA	NA	Non Threatened	Non Threatened
Diretmoides_veriginae	Non Threatened	NA	NA	Non Threatened	Non Threatened
Diretmus_argenteus	Non Threatened	NA	NA	Non Threatened	Non Threatened
Ditropichthys_storeri	No Status	Non Threatened	Non Threatened	Non Threatened	Non Threatened
Dolicholagus_longirostris	Non Threatened	NA	NA	Non Threatened	Non Threatened
Dolichopteryx_longipes	Non Threatened	NA	NA	Non Threatened	Non Threatened
Dolichopteryx_parini	No Status	Non Threatened	Non Threatened	Non Threatened	Non Threatened
Dolopichthys_allector	Non Threatened	NA	NA	Non Threatened	Non Threatened
Dolopichthys_longicornis	Non Threatened	NA	NA	Non Threatened	Non Threatened
Dolopichthys_pullatus	No Status	Non Threatened	Non Threatened	Non Threatened	Non Threatened
Dysalotus_alcocki	Non Threatened	NA	NA	Non Threatened	Non Threatened
Dysalotus_oligoscolus	Non Threatened	NA	NA	Non Threatened	Non Threatened
Echinomacrurus_mollis	No Status	Non Threatened	Non Threatened	Non Threatened	Non Threatened
Echiostoma_barbatum	Non Threatened	NA	NA	Non Threatened	Non Threatened
Ectreposebastes_imus	Non Threatened	NA	NA	Non Threatened	Non Threatened
Edentoliparis_terraenovae	No Status	Non Threatened	Non Threatened	Non Threatened	Non Threatened
Einara_edentula	Non Threatened	NA	NA	Non Threatened	Non Threatened
Einara_macrolepis	Non Threatened	NA	NA	Non Threatened	Non Threatened
Electrona_carlsbergi	Non Threatened	NA	NA	Non Threatened	Non Threatened
Electrona_paucirastra	Non Threatened	NA	NA	Non Threatened	Non Threatened
Electrona_risso	Non Threatened	NA	NA	Non Threatened	Non Threatened
Eumecichthys_fiski	Non Threatened	NA	NA	Non Threatened	Non Threatened
Eumegistus_illustris	No Status	Non Threatened	Non Threatened	Non Threatened	Non Threatened
Eurypharynx_pelecanoides	Non Threatened	NA	NA	Non Threatened	Non Threatened
Eustomias_albibulbus	Non Threatened	NA	NA	Non Threatened	Non Threatened
Eustomias_bibulboides	Non Threatened	NA	NA	Non Threatened	Non Threatened
Eustomias_bibulbosus	Non Threatened	NA	NA	Non Threatened	Non Threatened
Eustomias_bifilis	Non Threatened	NA	NA	Non Threatened	Non Threatened
Eustomias_bimargaritatus	Non Threatened	NA	NA	Non Threatened	Non Threatened
Eustomias_bimargaritoides	Non Threatened	NA	NA	Non Threatened	Non Threatened
Eustomias_binghami	Non Threatened	NA	NA	Non Threatened	Non Threatened
Eustomias_bituberatus	Non Threatened	NA	NA	Non Threatened	Non Threatened
Eustomias_bituberoides	No Status	Non Threatened	Non Threatened	Non Threatened	Non Threatened
Eustomias_braueri	No Status	Non Threatened	Non Threatened	Non Threatened	Non Threatened
Eustomias_brevibarbatus	Non Threatened	NA	NA	Non Threatened	Non Threatened
Eustomias_bulbiramis	No Status	Non Threatened	No Status	Non Threatened	No Status
Eustomias_bulbornatus	Non Threatened	NA	NA	Non Threatened	Non Threatened
Eustomias_contiguus	No Status	Non Threatened	Non Threatened	Non Threatened	Non Threatened
Eustomias_crossotus	Non Threatened	NA	NA	Non Threatened	Non Threatened
Eustomias_cryptobulbus	Non Threatened	NA	NA	Non Threatened	Non Threatened
Eustomias_curtatus	No Status	Non Threatened	Non Threatened	Non Threatened	Non Threatened
Eustomias_dendriticus	Non Threatened	NA	NA	Non Threatened	Non Threatened
Eustomias_elongatus	Non Threatened	NA	NA	Non Threatened	Non Threatened
Eustomias_filifer	Non Threatened	NA	NA	Non Threatened	Non Threatened
Eustomias_gibbsi	Non Threatened	NA	NA	Non Threatened	Non Threatened
Eustomias_inconstans	No Status	Non Threatened	Non Threatened	Non Threatened	Non Threatened
Eustomias_ioani	Non Threatened	NA	NA	Non Threatened	Non Threatened
Eustomias_jimcraddocki	Non Threatened	NA	NA	Non Threatened	Non Threatened
Eustomias_longibarba	Non Threatened	NA	NA	Non Threatened	Non Threatened
Eustomias_longiramis	Non Threatened	NA	NA	Non Threatened	Non Threatened
Eustomias_macronema	Non Threatened	NA	NA	Non Threatened	Non Threatened
Eustomias_macrurus	Non Threatened	NA	NA	Non Threatened	Non Threatened
Eustomias_magnificus	No Status	Non Threatened	No Status	Non Threatened	No Status
Eustomias_medusa	No Status	Non Threatened	Non Threatened	Non Threatened	Non Threatened
Eustomias_melanostigma	Non Threatened	NA	NA	Non Threatened	Non Threatened
Eustomias_melanostigmoides	No Status	Non Threatened	Non Threatened	Non Threatened	Non Threatened
Eustomias_micraster	Non Threatened	NA	NA	Non Threatened	Non Threatened
Eustomias_monoclonus	Non Threatened	NA	NA	Non Threatened	Non Threatened
Eustomias_monodactylus	Non Threatened	NA	NA	Non Threatened	Non Threatened
Eustomias_obscurus	Non Threatened	NA	NA	Non Threatened	Non Threatened
Eustomias_pacificus	Non Threatened	NA	NA	Non Threatened	Non Threatened
Eustomias_parini	Non Threatened	NA	NA	Non Threatened	Non Threatened
Eustomias_parri	Non Threatened	NA	NA	Non Threatened	Non Threatened
Eustomias_problematicus	No Status	Non Threatened	Non Threatened	Non Threatened	Non Threatened
Eustomias_radicifilis	Non Threatened	NA	NA	Non Threatened	Non Threatened
Eustomias_satterleei	Non Threatened	NA	NA	Non Threatened	Non Threatened
Eustomias_schiffi	Non Threatened	NA	NA	Non Threatened	Non Threatened
Eustomias_schmidti	Non Threatened	NA	NA	Non Threatened	Non Threatened
Eustomias_tetranema	No Status	Non Threatened	Non Threatened	Non Threatened	Non Threatened
Eustomias_tomentosis	No Status	Non Threatened	Non Threatened	Non Threatened	Non Threatened
Eustomias_trewavasae	Non Threatened	NA	NA	Non Threatened	Non Threatened
Eutaeniophorus_festivus	Non Threatened	NA	NA	Non Threatened	Non Threatened
Evermannella_ahlstromi	Non Threatened	NA	NA	Non Threatened	Non Threatened
Evermannella_balbo	Non Threatened	NA	NA	Non Threatened	Non Threatened
Evermannella_indica	Non Threatened	NA	NA	Non Threatened	Non Threatened
Evermannella_melanoderma	Non Threatened	NA	NA	Non Threatened	Non Threatened
Flagellostomias_boureei	Non Threatened	NA	NA	Non Threatened	Non Threatened
Gadella_brocca	No Status	Non Threatened	Non Threatened	Non Threatened	Non Threatened
Gadomus_arcuatus	Non Threatened	NA	NA	Non Threatened	Non Threatened
Gadomus_capensis	No Status	Non Threatened	Non Threatened	Non Threatened	Non Threatened
Gadomus_longifilis	Non Threatened	NA	NA	Non Threatened	Non Threatened
Gadomus_multifilis	No Status	Non Threatened	Non Threatened	Non Threatened	Non Threatened
Gibberichthys_pumilus	Non Threatened	NA	NA	Non Threatened	Non Threatened
Gigantactis_longicirra	Non Threatened	NA	NA	Non Threatened	Non Threatened
Gigantactis_meadi	Non Threatened	NA	NA	Non Threatened	Non Threatened
Gigantactis_perlatus	Non Threatened	NA	NA	Non Threatened	Non Threatened
Gigantactis_vanhoeffeni	No Status	Non Threatened	Non Threatened	Non Threatened	Non Threatened
Gigantura_chuni	Non Threatened	NA	NA	Non Threatened	Non Threatened
Gigantura_indica	Non Threatened	NA	NA	Non Threatened	Non Threatened
Glossanodon_pygmaeus	Non Threatened	NA	NA	Non Threatened	Non Threatened
Gonichthys_barnesi	Non Threatened	NA	NA	Non Threatened	Non Threatened
Gonichthys_cocco	Non Threatened	NA	NA	Non Threatened	Non Threatened
Gonichthys_tenuiculus	Non Threatened	NA	NA	Non Threatened	Non Threatened
Gonichthys_venetus	Non Threatened	NA	NA	Non Threatened	Non Threatened
Gonostoma_atlanticum	Non Threatened	NA	NA	Non Threatened	Non Threatened
Gonostoma_denudatum	Non Threatened	NA	NA	Non Threatened	Non Threatened
Grammatostomias_dentatus	Non Threatened	NA	NA	Non Threatened	Non Threatened
Grammatostomias_flagellibarba	Non Threatened	NA	NA	Non Threatened	Non Threatened
Grammicolepis_brachiusculus	Non Threatened	NA	NA	Non Threatened	Non Threatened
Gymnoscopelus_braueri	Non Threatened	NA	NA	Non Threatened	Non Threatened
Gymnoscopelus_fraseri	Non Threatened	NA	NA	Non Threatened	Non Threatened
Gymnoscopelus_hintonoides	Non Threatened	NA	NA	Non Threatened	Non Threatened
Gymnoscopelus_microlampas	Non Threatened	NA	NA	Non Threatened	Non Threatened
Gymnoscopelus_nicholsi	Non Threatened	NA	NA	Non Threatened	Non Threatened
Gymnoscopelus_opisthopterus	Non Threatened	NA	NA	Non Threatened	Non Threatened
Gyrinomimus_bruuni	Non Threatened	NA	NA	Non Threatened	Non Threatened
Gyrinomimus_myersi	No Status	Non Threatened	Non Threatened	Non Threatened	Non Threatened
Halargyreus_johnsonii	No Status	Non Threatened	Non Threatened	Non Threatened	Non Threatened
Halieutaea_retifera	Non Threatened	NA	NA	Non Threatened	Non Threatened
Halosaurus_guentheri	Non Threatened	NA	NA	Non Threatened	Non Threatened
Haplomacrourus_nudirostris	No Status	Non Threatened	Non Threatened	Non Threatened	Non Threatened
Haplophryne_mollis	Non Threatened	NA	NA	Non Threatened	Non Threatened
Herwigia_kreffti	Non Threatened	NA	NA	Non Threatened	Non Threatened
Heterophotus_ophistoma	Non Threatened	NA	NA	Non Threatened	Non Threatened
Himantolophus_albinares	No Status	Non Threatened	Non Threatened	Non Threatened	Non Threatened
Himantolophus_appelii	Non Threatened	NA	NA	Non Threatened	Non Threatened
Himantolophus_brevirostris	No Status	Non Threatened	Non Threatened	Non Threatened	Non Threatened
Himantolophus_cornifer	Non Threatened	NA	NA	Non Threatened	Non Threatened
Himantolophus_crinitus	Non Threatened	NA	NA	Non Threatened	Non Threatened
Himantolophus_groenlandicus	Non Threatened	NA	NA	Non Threatened	Non Threatened
Himantolophus_mauli	Non Threatened	NA	NA	Non Threatened	Non Threatened
Himantolophus_melanolophus	Non Threatened	NA	NA	Non Threatened	Non Threatened
Himantolophus_multifurcatus	No Status	Non Threatened	No Status	Non Threatened	No Status
Himantolophus_sagamius	Non Threatened	NA	NA	Non Threatened	Non Threatened
Hintonia_candens	Non Threatened	NA	NA	Non Threatened	Non Threatened
Holtbyrnia_anomala	Non Threatened	NA	NA	Non Threatened	Non Threatened
Holtbyrnia_innesi	Non Threatened	NA	NA	Non Threatened	Non Threatened
Holtbyrnia_laticauda	No Status	Non Threatened	Non Threatened	Non Threatened	Non Threatened
Holtbyrnia_latifrons	No Status	Non Threatened	Non Threatened	Non Threatened	Non Threatened
Hoplostethus_atlanticus	No Status	Non Threatened	No Status	Non Threatened	No Status
Hoplostethus_cadenati	Non Threatened	NA	NA	Non Threatened	Non Threatened
Hoplostethus_japonicus	Non Threatened	NA	NA	Non Threatened	Non Threatened
Hoplostethus_latus	Non Threatened	NA	NA	Non Threatened	Non Threatened
Hoplostethus_melanopterus	Non Threatened	NA	NA	Non Threatened	Non Threatened
Hoplostethus_mento	Non Threatened	NA	NA	Non Threatened	Non Threatened
Hoplostethus_metallicus	No Status	Non Threatened	Non Threatened	Non Threatened	Non Threatened
Hoplostethus_occidentalis	Non Threatened	NA	NA	Non Threatened	Non Threatened
Hoplostethus_pacificus	No Status	Non Threatened	Non Threatened	Non Threatened	Non Threatened
Howella_brodiei	No Status	Non Threatened	Non Threatened	Non Threatened	Non Threatened
Howella_parini	No Status	Non Threatened	Non Threatened	Non Threatened	Non Threatened
Howella_sherborni	No Status	Non Threatened	Non Threatened	Non Threatened	Non Threatened
Howella_zina	No Status	Non Threatened	Non Threatened	Non Threatened	Non Threatened
Hygophum_atratum	Non Threatened	NA	NA	Non Threatened	Non Threatened
Hygophum_hanseni	Non Threatened	NA	NA	Non Threatened	Non Threatened
Hygophum_hygomii	Non Threatened	NA	NA	Non Threatened	Non Threatened
Hygophum_proximum	Non Threatened	NA	NA	Non Threatened	Non Threatened
Hygophum_reinhardtii	Non Threatened	NA	NA	Non Threatened	Non Threatened
Hygophum_taaningi	Non Threatened	NA	NA	Non Threatened	Non Threatened
Hymenocephalus_antraeus	No Status	Non Threatened	No Status	Non Threatened	No Status
Hymenocephalus_aterrimus	Non Threatened	NA	NA	Non Threatened	Non Threatened
Hymenocephalus_striatulus	No Status	Non Threatened	Non Threatened	Non Threatened	Non Threatened
Ichthyococcus_elongatus	Non Threatened	NA	NA	Non Threatened	Non Threatened
Ichthyococcus_irregularis	Non Threatened	NA	NA	Non Threatened	Non Threatened
Ichthyococcus_ovatus	Non Threatened	NA	NA	Non Threatened	Non Threatened
Ichthyococcus_polli	Non Threatened	NA	NA	Non Threatened	Non Threatened
Icosteus_aenigmaticus	No Status	Threatened	Threatened	Threatened	Threatened
Idiacanthus_antrostomus	Non Threatened	NA	NA	Non Threatened	Non Threatened
Idiacanthus_atlanticus	Non Threatened	NA	NA	Non Threatened	Non Threatened
Idiacanthus_fasciola	Non Threatened	NA	NA	Non Threatened	Non Threatened
Ilyophis_brunneus	Non Threatened	NA	NA	Non Threatened	Non Threatened
Kali_indica	Non Threatened	NA	NA	Non Threatened	Non Threatened
Kali_kerberti	Non Threatened	NA	NA	Non Threatened	Non Threatened
Kali_macrodon	Non Threatened	NA	NA	Non Threatened	Non Threatened
Kali_macrura	Non Threatened	NA	NA	Non Threatened	Non Threatened
Kali_parri	Non Threatened	NA	NA	Non Threatened	Non Threatened
Krefftichthys_anderssoni	Non Threatened	NA	NA	Non Threatened	Non Threatened
Kumba_japonica	No Status	Non Threatened	Non Threatened	Non Threatened	Non Threatened
Labichthys_carinatus	Non Threatened	NA	NA	Non Threatened	Non Threatened
Laemonema_melanurum	Non Threatened	NA	NA	Non Threatened	Non Threatened
Laemonema_verecundum	No Status	Non Threatened	Non Threatened	Non Threatened	Non Threatened
Lampadena_anomala	No Status	Non Threatened	Non Threatened	Non Threatened	Non Threatened
Lampadena_chavesi	Non Threatened	NA	NA	Non Threatened	Non Threatened
Lampadena_dea	No Status	Non Threatened	Non Threatened	Non Threatened	Non Threatened
Lampadena_luminosa	Non Threatened	NA	NA	Non Threatened	Non Threatened
Lampadena_notialis	Non Threatened	NA	NA	Non Threatened	Non Threatened
Lampadena_pontifex	Non Threatened	NA	NA	Non Threatened	Non Threatened
Lampadena_atlantica	Non Threatened	NA	NA	Non Threatened	Non Threatened
Lampadena_yaquinae	Non Threatened	NA	NA	Non Threatened	Non Threatened
Lampanyctus_acanthurus	Non Threatened	NA	NA	Non Threatened	Non Threatened
Lampanyctus_alatus	Non Threatened	NA	NA	Non Threatened	Non Threatened
Lampanyctus_crocodilus	Non Threatened	NA	NA	Non Threatened	Non Threatened
Lampanyctus_festivus	Non Threatened	NA	NA	Non Threatened	Non Threatened
Lampanyctus_hubbsi	Non Threatened	NA	NA	Non Threatened	Non Threatened
Lampanyctus_intricarius	Non Threatened	NA	NA	Non Threatened	Non Threatened
Lampanyctus_jordani	Non Threatened	NA	NA	Non Threatened	Non Threatened
Lampanyctus_lepidolychnus	Non Threatened	NA	NA	Non Threatened	Non Threatened
Lampanyctus_macdonaldi	Non Threatened	NA	NA	Non Threatened	Non Threatened
Lampanyctus_macropterus	Non Threatened	NA	NA	Non Threatened	Non Threatened
Lampanyctus_nobilis	Non Threatened	NA	NA	Non Threatened	Non Threatened
Lampanyctus_omostigma	Non Threatened	NA	NA	Non Threatened	Non Threatened
Lampanyctus_parvicauda	Non Threatened	NA	NA	Non Threatened	Non Threatened
Lampanyctus_photonotus	Non Threatened	NA	NA	Non Threatened	Non Threatened
Lampanyctus_pusillus	Non Threatened	NA	NA	Non Threatened	Non Threatened
Lampanyctus_simulator	Non Threatened	NA	NA	Non Threatened	Non Threatened
Lampanyctus_steinbecki	Non Threatened	NA	NA	Non Threatened	Non Threatened
Lampanyctus_tenuiformis	Non Threatened	NA	NA	Non Threatened	Non Threatened
Lampanyctus_turneri	Non Threatened	NA	NA	Non Threatened	Non Threatened
Lampichthys_procerus	Non Threatened	NA	NA	Non Threatened	Non Threatened
Lampris_guttatus	Non Threatened	NA	NA	Non Threatened	Non Threatened
Lamprogrammus_niger	Non Threatened	NA	NA	Non Threatened	Non Threatened
Lasiognathus_beebei	Non Threatened	NA	NA	Non Threatened	Non Threatened
Lepidion_ensiferus	No Status	Non Threatened	Non Threatened	Non Threatened	Non Threatened
Lepidion_lepidion	Non Threatened	NA	NA	Non Threatened	Non Threatened
Lepidophanes_gaussi	Non Threatened	NA	NA	Non Threatened	Non Threatened
Lepidorhynchus_denticulatus	No Status	Non Threatened	Non Threatened	Non Threatened	Non Threatened
Leptochilichthys_agassizii	Non Threatened	NA	NA	Non Threatened	Non Threatened
Leptoderma_retropinna	No Status	Non Threatened	Non Threatened	Non Threatened	Non Threatened
Leptostomias_gladiator	Non Threatened	NA	NA	Non Threatened	Non Threatened
Leptostomias_longibarba	Non Threatened	NA	NA	Non Threatened	Non Threatened
Leptostomias_multifilis	No Status	Non Threatened	Non Threatened	Non Threatened	Non Threatened
Lestidiops_affinis	Non Threatened	NA	NA	Non Threatened	Non Threatened
Lestidiops_mirabilis	Non Threatened	NA	NA	Non Threatened	Non Threatened
Lestidiops_ringens	Non Threatened	NA	NA	Non Threatened	Non Threatened
Lestidiops_similis	Non Threatened	NA	NA	Non Threatened	Non Threatened
Lestidium_atlanticum	Non Threatened	NA	NA	Non Threatened	Non Threatened
Lestidium_nudum	Non Threatened	NA	NA	Non Threatened	Non Threatened
Lestrolepis_intermedia	Non Threatened	NA	NA	Non Threatened	Non Threatened
Leucobrotula_adipata	No Status	Non Threatened	Non Threatened	Non Threatened	Non Threatened
Leuroglossus_schmidti	No Status	Non Threatened	Non Threatened	Non Threatened	Non Threatened
Leuroglossus_stilbius	No Status	Non Threatened	Non Threatened	Non Threatened	Non Threatened
Linophryne_arborifera	Non Threatened	NA	NA	Non Threatened	Non Threatened
Linophryne_brevibarbata	Non Threatened	NA	NA	Non Threatened	Non Threatened
Linophryne_coronata	Non Threatened	NA	NA	Non Threatened	Non Threatened
Linophryne_densiramus	Non Threatened	NA	NA	Non Threatened	Non Threatened
Linophryne_indica	Non Threatened	NA	NA	Non Threatened	Non Threatened
Linophryne_lucifer	Non Threatened	NA	NA	Non Threatened	Non Threatened
Linophryne_macrodon	Non Threatened	NA	NA	Non Threatened	Non Threatened
Linophryne_pennibarbata	Non Threatened	NA	NA	Non Threatened	Non Threatened
Lipolagus_ochotensis	No Status	Non Threatened	Non Threatened	Non Threatened	Non Threatened
Lobianchia_dofleini	Non Threatened	NA	NA	Non Threatened	Non Threatened
Lobianchia_gemellarii	Non Threatened	NA	NA	Non Threatened	Non Threatened
Lophodolos_acanthognathus	Non Threatened	NA	NA	Non Threatened	Non Threatened
Lophodolos_indicus	Non Threatened	NA	NA	Non Threatened	Non Threatened
Lophotus_capellei	Non Threatened	NA	NA	Non Threatened	Non Threatened
Lophotus_lacepede	Non Threatened	NA	NA	Non Threatened	Non Threatened
Loweina_interrupta	Non Threatened	NA	NA	Non Threatened	Non Threatened
Loweina_rara	Non Threatened	NA	NA	Non Threatened	Non Threatened
Luciosudis_normani	Non Threatened	NA	NA	Non Threatened	Non Threatened
Lycodapus_antarcticus	No Status	Non Threatened	Non Threatened	Non Threatened	Non Threatened
Lycodapus_endemoscotus	No Status	Non Threatened	Non Threatened	Non Threatened	Non Threatened
Lycodapus_fierasfer	No Status	Non Threatened	Non Threatened	Non Threatened	Non Threatened
Lycodapus_mandibularis	No Status	Non Threatened	Non Threatened	Non Threatened	Non Threatened
Lycodapus_microchir	No Status	Non Threatened	Non Threatened	Non Threatened	Non Threatened
Lycodapus_pachysoma	No Status	Non Threatened	Non Threatened	Non Threatened	Non Threatened
Lycodapus_parviceps	No Status	Non Threatened	Non Threatened	Non Threatened	Non Threatened
Macroparalepis_affinis	Non Threatened	NA	NA	Non Threatened	Non Threatened
Macroparalepis_macrogeneion	Non Threatened	NA	NA	Non Threatened	Non Threatened
Macropinna_microstoma	No Status	Non Threatened	Non Threatened	Non Threatened	Non Threatened
Macrouroides_inflaticeps	Non Threatened	NA	NA	Non Threatened	Non Threatened
Macrourus_whitsoni	No Status	Non Threatened	No Status	Non Threatened	No Status
Magnisudis_indica	Non Threatened	NA	NA	Non Threatened	Non Threatened
Magnisudis_prionosa	Non Threatened	NA	NA	Non Threatened	Non Threatened
Malacosteus_niger	Non Threatened	NA	NA	Non Threatened	Non Threatened
Malakichthys_elegans	No Status	Non Threatened	Non Threatened	Non Threatened	Non Threatened
Malakichthys_levis	No Status	Non Threatened	Non Threatened	Non Threatened	Non Threatened
Manducus_maderensis	No Status	Non Threatened	Non Threatened	Non Threatened	Non Threatened
Margrethia_obtusirostra	No Status	Non Threatened	Non Threatened	Non Threatened	Non Threatened
Margrethia_valentinae	Non Threatened	NA	NA	Non Threatened	Non Threatened
Masturus_lanceolatus	Non Threatened	NA	NA	Non Threatened	Non Threatened
Mataeocephalus_acipenserinus	No Status	Non Threatened	Non Threatened	Non Threatened	Non Threatened
Mataeocephalus_tenuicauda	Non Threatened	NA	NA	Non Threatened	Non Threatened
Maulisia_argipalla	Non Threatened	NA	NA	Non Threatened	Non Threatened
Maulisia_mauli	Non Threatened	NA	NA	Non Threatened	Non Threatened
Maulisia_microlepis	Non Threatened	NA	NA	Non Threatened	Non Threatened
Maurolicus_australis	Non Threatened	NA	NA	Non Threatened	Non Threatened
Maurolicus_japonicus	Non Threatened	NA	NA	Non Threatened	Non Threatened
Maurolicus_muelleri	Non Threatened	NA	NA	Non Threatened	Non Threatened
Maurolicus_rudjakovi	No Status	Non Threatened	Non Threatened	Non Threatened	Non Threatened
Maurolicus_stehmanni	Non Threatened	NA	NA	Non Threatened	Non Threatened
Maurolicus_walvisensis	Non Threatened	NA	NA	Non Threatened	Non Threatened
Maurolicus_weitzmani	Non Threatened	NA	NA	Non Threatened	Non Threatened
Melamphaes_acanthomus	Non Threatened	NA	NA	Non Threatened	Non Threatened
Melamphaes_danae	Non Threatened	NA	NA	Non Threatened	Non Threatened
Melamphaes_ebelingi	No Status	Non Threatened	No Status	Non Threatened	No Status
Melamphaes_eulepis	Non Threatened	NA	NA	Non Threatened	Non Threatened
Melamphaes_hubbsi	No Status	Non Threatened	Non Threatened	Non Threatened	Non Threatened
Melamphaes_indicus	Non Threatened	NA	NA	Non Threatened	Non Threatened
Melamphaes_leprus	Non Threatened	NA	NA	Non Threatened	Non Threatened
Melamphaes_longivelis	No Status	Non Threatened	Non Threatened	Non Threatened	Non Threatened
Melamphaes_lugubris	Non Threatened	NA	NA	Non Threatened	Non Threatened
Melamphaes_macrocephalus	Non Threatened	NA	NA	Non Threatened	Non Threatened
Melamphaes_microps	Non Threatened	NA	NA	Non Threatened	Non Threatened
Melamphaes_parvus	Non Threatened	NA	NA	Non Threatened	Non Threatened
Melamphaes_polylepis	No Status	Non Threatened	Non Threatened	Non Threatened	Non Threatened
Melamphaes_pumilus	No Status	Non Threatened	Non Threatened	Non Threatened	Non Threatened
Melamphaes_simus	Non Threatened	NA	NA	Non Threatened	Non Threatened
Melamphaes_suborbitalis	No Status	Non Threatened	Non Threatened	Non Threatened	Non Threatened
Melamphaes_typhlops	No Status	Non Threatened	Non Threatened	Non Threatened	Non Threatened
Melanocetus_johnsonii	Non Threatened	NA	NA	Non Threatened	Non Threatened
Melanocetus_murrayi	Non Threatened	NA	NA	Non Threatened	Non Threatened
Melanocetus_niger	Non Threatened	NA	NA	Non Threatened	Non Threatened
Melanolagus_bericoides	Non Threatened	NA	NA	Non Threatened	Non Threatened
Melanonus_gracilis	No Status	Non Threatened	Non Threatened	Non Threatened	Non Threatened
Melanonus_zugmayeri	Non Threatened	NA	NA	Non Threatened	Non Threatened
Melanostigma_atlanticum	Non Threatened	NA	NA	Non Threatened	Non Threatened
Melanostigma_gelatinosum	No Status	Non Threatened	Non Threatened	Non Threatened	Non Threatened
Melanostigma_orientale	No Status	Non Threatened	Non Threatened	Non Threatened	Non Threatened
Melanostigma_pammelas	No Status	Non Threatened	Non Threatened	Non Threatened	Non Threatened
Melanostigma_vitiazi	No Status	Non Threatened	Non Threatened	Non Threatened	Non Threatened
Melanostomias_bartonbeani	Non Threatened	NA	NA	Non Threatened	Non Threatened
Melanostomias_biseriatus	Non Threatened	NA	NA	Non Threatened	Non Threatened
Melanostomias_globulifer	Non Threatened	NA	NA	Non Threatened	Non Threatened
Melanostomias_macrophotus	Non Threatened	NA	NA	Non Threatened	Non Threatened
Melanostomias_melanopogon	Non Threatened	NA	NA	Non Threatened	Non Threatened
Melanostomias_melanops	Non Threatened	NA	NA	Non Threatened	Non Threatened
Melanostomias_niger	Non Threatened	NA	NA	Non Threatened	Non Threatened
Melanostomias_nigroaxialis	Non Threatened	NA	NA	Non Threatened	Non Threatened
Melanostomias_tentaculatus	Non Threatened	NA	NA	Non Threatened	Non Threatened
Melanostomias_valdiviae	Non Threatened	NA	NA	Non Threatened	Non Threatened
Mentodus_facilis	Non Threatened	NA	NA	Non Threatened	Non Threatened
Mentodus_longirostris	Non Threatened	NA	NA	Non Threatened	Non Threatened
Mentodus_mesalirus	Non Threatened	NA	NA	Non Threatened	Non Threatened
Mentodus_perforatus	Non Threatened	NA	NA	Non Threatened	Non Threatened
Mentodus_rostratus	Non Threatened	NA	NA	Non Threatened	Non Threatened
Mesobius_antipodum	No Status	Non Threatened	No Status	Non Threatened	No Status
Mesobius_berryi	Non Threatened	NA	NA	Non Threatened	Non Threatened
Metelectrona_ventralis	Non Threatened	NA	NA	Non Threatened	Non Threatened
Microlophichthys_microlophus	Non Threatened	NA	NA	Non Threatened	Non Threatened
Micromesistius_poutassou	No Status	Non Threatened	Non Threatened	Non Threatened	Non Threatened
Microstoma_microstoma	Non Threatened	NA	NA	Non Threatened	Non Threatened
Mirognathus_normani	No Status	Non Threatened	Non Threatened	Non Threatened	Non Threatened
Monolene_microstoma	Non Threatened	NA	NA	Non Threatened	Non Threatened
Mora_moro	Non Threatened	NA	NA	Non Threatened	Non Threatened
Myctophum_affine	Non Threatened	NA	NA	Non Threatened	Non Threatened
Myctophum_aurolaternatum	Non Threatened	NA	NA	Non Threatened	Non Threatened
Myctophum_brachygnathum	No Status	Non Threatened	Non Threatened	Non Threatened	Non Threatened
Myctophum_fissunovi	Non Threatened	NA	NA	Non Threatened	Non Threatened
Myctophum_lychnobium	Non Threatened	NA	NA	Non Threatened	Non Threatened
Myctophum_nitidulum	Non Threatened	NA	NA	Non Threatened	Non Threatened
Myctophum_obtusirostre	Non Threatened	NA	NA	Non Threatened	Non Threatened
Myctophum_orientale	No Status	Non Threatened	Non Threatened	Non Threatened	Non Threatened
Myctophum_phengodes	Non Threatened	NA	NA	Non Threatened	Non Threatened
Myctophum_punctatum	Non Threatened	NA	NA	Non Threatened	Non Threatened
Myctophum_selenops	Non Threatened	NA	NA	Non Threatened	Non Threatened
Nannobrachium_achirus	No Status	Non Threatened	Non Threatened	Non Threatened	Non Threatened
Nannobrachium_atrum	Non Threatened	NA	NA	Non Threatened	Non Threatened
Nannobrachium_bristori	No Status	Non Threatened	Non Threatened	Non Threatened	Non Threatened
Nannobrachium_crypticum	No Status	Non Threatened	Non Threatened	Non Threatened	Non Threatened
Nannobrachium_cuprarium	Non Threatened	NA	NA	Non Threatened	Non Threatened
Nannobrachium_gibbsi	Non Threatened	NA	NA	Non Threatened	Non Threatened
Nannobrachium_hawaiiensis	No Status	Non Threatened	Non Threatened	Non Threatened	Non Threatened
Nannobrachium_idostigma	No Status	Non Threatened	Non Threatened	Non Threatened	Non Threatened
Nannobrachium_phyllisae	No Status	Non Threatened	Non Threatened	Non Threatened	Non Threatened
Nannobrachium_regale	No Status	Non Threatened	Non Threatened	Non Threatened	Non Threatened
Nansenia_antarctica	No Status	Non Threatened	Non Threatened	Non Threatened	Non Threatened
Nansenia_groenlandica	Non Threatened	NA	NA	Non Threatened	Non Threatened
Nansenia_iberica	No Status	Non Threatened	No Status	Non Threatened	No Status
Nansenia_longicauda	No Status	Non Threatened	Non Threatened	Non Threatened	Non Threatened
Narcetes_erimelas	Non Threatened	NA	NA	Non Threatened	Non Threatened
Narcetes_lloydi	No Status	Non Threatened	Non Threatened	Non Threatened	Non Threatened
Narcetes_stomias	Non Threatened	NA	NA	Non Threatened	Non Threatened
Nealotus_tripes	Non Threatened	NA	NA	Non Threatened	Non Threatened
Nectoliparis_pelagicus	No Status	Non Threatened	Non Threatened	Non Threatened	Non Threatened
Nemichthys_curvirostris	Non Threatened	NA	NA	Non Threatened	Non Threatened
Nemichthys_larseni	Non Threatened	NA	NA	Non Threatened	Non Threatened
Nemichthys_scolopaceus	Non Threatened	NA	NA	Non Threatened	Non Threatened
Neocyttus_acanthorhynchus	No Status	Non Threatened	Non Threatened	Non Threatened	Non Threatened
Neocyttus_helgae	No Status	Non Threatened	Non Threatened	Non Threatened	Non Threatened
Neocyttus_psilorhynchus	No Status	Non Threatened	No Status	Non Threatened	No Status
Neocyttus_rhomboidalis	No Status	Non Threatened	Non Threatened	Non Threatened	Non Threatened
Neonesthes_capensis	Non Threatened	NA	NA	Non Threatened	Non Threatened
Neonesthes_microcephalus	Non Threatened	NA	NA	Non Threatened	Non Threatened
Neoscopelus_macrolepidotus	Non Threatened	NA	NA	Non Threatened	Non Threatened
Neoscopelus_microchir	Non Threatened	NA	NA	Non Threatened	Non Threatened
Nessorhamphus_danae	Non Threatened	NA	NA	Non Threatened	Non Threatened
Nessorhamphus_ingolfianus	Non Threatened	NA	NA	Non Threatened	Non Threatened
Nezumia_cyrano	Non Threatened	NA	NA	Non Threatened	Non Threatened
Nezumia_longebarbata	Non Threatened	NA	NA	Non Threatened	Non Threatened
Nezumia_parini	No Status	Non Threatened	Non Threatened	Non Threatened	Non Threatened
Nezumia_sclerorhynchus	Non Threatened	NA	NA	Non Threatened	Non Threatened
Nezumia_semiquincunciata	No Status	Non Threatened	Non Threatened	Non Threatened	Non Threatened
Normichthys_operosus	Non Threatened	NA	NA	Non Threatened	Non Threatened
Normichthys_yahganorum	No Status	Non Threatened	Non Threatened	Non Threatened	Non Threatened
Notacanthus_bonaparte	No Status	Non Threatened	Non Threatened	Non Threatened	Non Threatened
Notolepis_coatsi	No Status	Non Threatened	Non Threatened	Non Threatened	Non Threatened
Notolychnus_valdiviae	Non Threatened	NA	NA	Non Threatened	Non Threatened
Notoscopelus_japonicus	Non Threatened	NA	NA	Non Threatened	Non Threatened
Odontomacrurus_murrayi	Non Threatened	NA	NA	Non Threatened	Non Threatened
Odontostomias_masticopogon	Non Threatened	NA	NA	Non Threatened	Non Threatened
Odontostomias_micropogon	Non Threatened	NA	NA	Non Threatened	Non Threatened
Omosudis_lowii	Non Threatened	NA	NA	Non Threatened	Non Threatened
Oneirodes_acanthias	Non Threatened	NA	NA	Non Threatened	Non Threatened
Oneirodes_anisacanthus	No Status	Non Threatened	Non Threatened	Non Threatened	Non Threatened
Oneirodes_bulbosus	Non Threatened	NA	NA	Non Threatened	Non Threatened
Oneirodes_carlsbergi	Non Threatened	NA	NA	Non Threatened	Non Threatened
Oneirodes_eschrichtii	Non Threatened	NA	NA	Non Threatened	Non Threatened
Oneirodes_kreffti	Non Threatened	NA	NA	Non Threatened	Non Threatened
Oneirodes_macrosteus	Non Threatened	NA	NA	Non Threatened	Non Threatened
Oneirodes_sabex	Non Threatened	NA	NA	Non Threatened	Non Threatened
Oneirodes_schmidti	Non Threatened	NA	NA	Non Threatened	Non Threatened
Oneirodes_thompsoni	Non Threatened	NA	NA	Non Threatened	Non Threatened
Opisthoproctus_soleatus	Non Threatened	NA	NA	Non Threatened	Non Threatened
Opostomias_micripnus	Non Threatened	NA	NA	Non Threatened	Non Threatened
Opostomias_mitsuii	Non Threatened	NA	NA	Non Threatened	Non Threatened
Pachystomias_microdon	Non Threatened	NA	NA	Non Threatened	Non Threatened
Paralepis_coregonoides	Non Threatened	NA	NA	Non Threatened	Non Threatened
Paralepis_elongata	Non Threatened	NA	NA	Non Threatened	Non Threatened
Paratrachichthys_trailli	Non Threatened	NA	NA	Non Threatened	Non Threatened
Photonectes_achirus	Non Threatened	NA	NA	Non Threatened	Non Threatened
Photonectes_albipennis	Non Threatened	NA	NA	Non Threatened	Non Threatened
Photonectes_braueri	Non Threatened	NA	NA	Non Threatened	Non Threatened
Photonectes_caerulescens	Non Threatened	NA	NA	Non Threatened	Non Threatened
Photonectes_margarita	Non Threatened	NA	NA	Non Threatened	Non Threatened
Photonectes_parvimanus	Non Threatened	NA	NA	Non Threatened	Non Threatened
Photostomias_goodyeari	Non Threatened	NA	NA	Non Threatened	Non Threatened
Photostomias_guernei	Non Threatened	NA	NA	Non Threatened	Non Threatened
Photostylus_pycnopterus	Non Threatened	NA	NA	Non Threatened	Non Threatened
Physiculus_longifilis	No Status	Non Threatened	Non Threatened	Non Threatened	Non Threatened
Physiculus_nigrescens	No Status	Non Threatened	Non Threatened	Non Threatened	Non Threatened
Physiculus_peregrinus	No Status	Non Threatened	Non Threatened	Non Threatened	Non Threatened
Physiculus_roseus	Non Threatened	NA	NA	Non Threatened	Non Threatened
Physiculus_therosideros	No Status	Non Threatened	Non Threatened	Non Threatened	Non Threatened
Platyberyx_opalescens	Non Threatened	NA	NA	Non Threatened	Non Threatened
Platytroctes_apus	Non Threatened	NA	NA	Non Threatened	Non Threatened
Plectranthias_robertsi	No Status	Non Threatened	Non Threatened	Non Threatened	Non Threatened
Pollichthys_mauli	Non Threatened	NA	NA	Non Threatened	Non Threatened
Polyacanthonotus_challengeri	Non Threatened	NA	NA	Non Threatened	Non Threatened
Polyipnus_asteroides	Non Threatened	NA	NA	Non Threatened	Non Threatened
Polyipnus_inermis	No Status	Non Threatened	Non Threatened	Non Threatened	Non Threatened
Polyipnus_soelae	Non Threatened	NA	NA	Non Threatened	Non Threatened
Polymixia_japonica	Non Threatened	NA	NA	Non Threatened	Non Threatened
Poromitra_capito	No Status	Non Threatened	Non Threatened	Non Threatened	Non Threatened
Poromitra_crassiceps	Non Threatened	NA	NA	Non Threatened	Non Threatened
Poromitra_megalops	No Status	Non Threatened	Non Threatened	Non Threatened	Non Threatened
Poromitra_oscitans	Non Threatened	NA	NA	Non Threatened	Non Threatened
Protomyctophum_andriashevi	Non Threatened	NA	NA	Non Threatened	Non Threatened
Protomyctophum_arcticum	Non Threatened	NA	NA	Non Threatened	Non Threatened
Protomyctophum_bolini	Non Threatened	NA	NA	Non Threatened	Non Threatened
Protomyctophum_choriodon	Non Threatened	NA	NA	Non Threatened	Non Threatened
Protomyctophum_gemmatum	Non Threatened	NA	NA	Non Threatened	Non Threatened
Protomyctophum_luciferum	Non Threatened	NA	NA	Non Threatened	Non Threatened
Protomyctophum_normani	Non Threatened	NA	NA	Non Threatened	Non Threatened
Protomyctophum_parallelum	Non Threatened	NA	NA	Non Threatened	Non Threatened
Protomyctophum_thompsoni	Non Threatened	NA	NA	Non Threatened	Non Threatened
Psenes_cyanophrys	Non Threatened	NA	NA	Non Threatened	Non Threatened
Psenes_pellucidus	Non Threatened	NA	NA	Non Threatened	Non Threatened
Pseudobathylagus_milleri	Non Threatened	NA	NA	Non Threatened	Non Threatened
Pseudoscopelus_altipinnis	Non Threatened	NA	NA	Non Threatened	Non Threatened
Pseudoscopelus_obtusifrons	Non Threatened	NA	NA	Non Threatened	Non Threatened
Pseudoscopelus_sagamianus	Non Threatened	NA	NA	Non Threatened	Non Threatened
Pseudoscopelus_scriptus	Non Threatened	NA	NA	Non Threatened	Non Threatened
Pseudoscopelus_scutatus	Non Threatened	NA	NA	Non Threatened	Non Threatened
Rhadinesthes_decimus	Non Threatened	NA	NA	Non Threatened	Non Threatened
Rhynchactis_leptonema	Non Threatened	NA	NA	Non Threatened	Non Threatened
Rhynchactis_macrothrix	No Status	Non Threatened	Non Threatened	Non Threatened	Non Threatened
Rinoctes_nasutus	Non Threatened	NA	NA	Non Threatened	Non Threatened
Rondeletia_bicolor	Non Threatened	NA	NA	Non Threatened	Non Threatened
Rondeletia_loricata	Non Threatened	NA	NA	Non Threatened	Non Threatened
Rosenblattia_robusta	No Status	Non Threatened	Non Threatened	Non Threatened	Non Threatened
Rosenblattichthys_volucris	Non Threatened	NA	NA	Non Threatened	Non Threatened
Rouleina_attrita	Non Threatened	NA	NA	Non Threatened	Non Threatened
Rouleina_eucla	No Status	Non Threatened	Non Threatened	Non Threatened	Non Threatened
Rouleina_euryops	Non Threatened	NA	NA	Non Threatened	Non Threatened
Rouleina_guentheri	No Status	Non Threatened	Non Threatened	Non Threatened	Non Threatened
Rouleina_livida	No Status	Non Threatened	Non Threatened	Non Threatened	Non Threatened
Rouleina_maderensis	Non Threatened	NA	NA	Non Threatened	Non Threatened
Rouleina_squamilatera	No Status	Non Threatened	Non Threatened	Non Threatened	Non Threatened
Rouleina_watasei	No Status	Non Threatened	Non Threatened	Non Threatened	Non Threatened
Saccopharynx_ampullaceus	Non Threatened	NA	NA	Non Threatened	Non Threatened
Saccopharynx_thalassa	Non Threatened	NA	NA	Non Threatened	Non Threatened
Sagamichthys_abei	Non Threatened	NA	NA	Non Threatened	Non Threatened
Sagamichthys_schnakenbecki	Non Threatened	NA	NA	Non Threatened	Non Threatened
Schedophilus_huttoni	Non Threatened	NA	NA	Non Threatened	Non Threatened
Schedophilus_velaini	Non Threatened	NA	NA	Non Threatened	Non Threatened
Scopelarchoides_danae	Non Threatened	NA	NA	Non Threatened	Non Threatened
Scopelarchoides_kreffti	Non Threatened	NA	NA	Non Threatened	Non Threatened
Scopelarchoides_nicholsi	Non Threatened	NA	NA	Non Threatened	Non Threatened
Scopelarchoides_signifer	Non Threatened	NA	NA	Non Threatened	Non Threatened
Scopelarchus_analis	Non Threatened	NA	NA	Non Threatened	Non Threatened
Scopelarchus_guentheri	Non Threatened	NA	NA	Non Threatened	Non Threatened
Scopelarchus_michaelsarsi	Non Threatened	NA	NA	Non Threatened	Non Threatened
Scopelengys_tristis	Non Threatened	NA	NA	Non Threatened	Non Threatened
Scopeloberyx_microlepis	Non Threatened	NA	NA	Non Threatened	Non Threatened
Scopeloberyx_opisthopterus	Non Threatened	NA	NA	Non Threatened	Non Threatened
Scopeloberyx_robustus	No Status	Non Threatened	Non Threatened	Non Threatened	Non Threatened
Scopeloberyx_rubriventer	Non Threatened	NA	NA	Non Threatened	Non Threatened
Scopelogadus_beanii	No Status	Non Threatened	Non Threatened	Non Threatened	Non Threatened
Scopelopsis_multipunctatus	Non Threatened	NA	NA	Non Threatened	Non Threatened
Scopelosaurus_adleri	Non Threatened	NA	NA	Non Threatened	Non Threatened
Scopelosaurus_harryi	Non Threatened	NA	NA	Non Threatened	Non Threatened
Scopelosaurus_mauli	Non Threatened	NA	NA	Non Threatened	Non Threatened
Searsia_koefoedi	Non Threatened	NA	NA	Non Threatened	Non Threatened
Sebastes_mentella	Non Threatened	NA	NA	Non Threatened	Non Threatened
Sebastes_sinensis	No Status	Non Threatened	Non Threatened	Non Threatened	Non Threatened
Selachophidium_guentheri	Non Threatened	NA	NA	Non Threatened	Non Threatened
Seleniolycus_laevifasciatus	No Status	Non Threatened	Non Threatened	Non Threatened	Non Threatened
Serrivomer_garmani	Non Threatened	NA	NA	Non Threatened	Non Threatened
Serrivomer_lanceolatoides	Non Threatened	NA	NA	Non Threatened	Non Threatened
Serrivomer_samoensis	Non Threatened	NA	NA	Non Threatened	Non Threatened
Serrivomer_sector	Non Threatened	NA	NA	Non Threatened	Non Threatened
Sigmops_bathyphilus	Non Threatened	NA	NA	Non Threatened	Non Threatened
Sigmops_ebelingi	Non Threatened	NA	NA	Non Threatened	Non Threatened
Sigmops_gracilis	Non Threatened	NA	NA	Non Threatened	Non Threatened
Sio_nordenskjoldii	Non Threatened	NA	NA	Non Threatened	Non Threatened
Sphagemacrurus_grenadae	Non Threatened	NA	NA	Non Threatened	Non Threatened
Sphagemacrurus_pumiliceps	No Status	Non Threatened	Non Threatened	Non Threatened	Non Threatened
Sphagemacrurus_richardi	No Status	Non Threatened	Non Threatened	Non Threatened	Non Threatened
Spiniphryne_gladisfenae	Non Threatened	NA	NA	Non Threatened	Non Threatened
Squalogadus_modificatus	Non Threatened	NA	NA	Non Threatened	Non Threatened
Stemonidium_hypomelas	Non Threatened	NA	NA	Non Threatened	Non Threatened
Stemonosudis_elegans	Non Threatened	NA	NA	Non Threatened	Non Threatened
Stemonosudis_gracilis	Non Threatened	NA	NA	Non Threatened	Non Threatened
Stemonosudis_intermedia	Non Threatened	NA	NA	Non Threatened	Non Threatened
Stemonosudis_macrura	Non Threatened	NA	NA	Non Threatened	Non Threatened
Stemonosudis_rothschildi	Non Threatened	NA	NA	Non Threatened	Non Threatened
Stenobrachius_leucopsarus	Non Threatened	NA	NA	Non Threatened	Non Threatened
Stenobrachius_nannochir	Non Threatened	NA	NA	Non Threatened	Non Threatened
Sternoptyx_diaphana	Non Threatened	NA	NA	Non Threatened	Non Threatened
Sternoptyx_obscura	Non Threatened	NA	NA	Non Threatened	Non Threatened
Sternoptyx_pseudobscura	Non Threatened	NA	NA	Non Threatened	Non Threatened
Sternoptyx_pseudodiaphana	Non Threatened	NA	NA	Non Threatened	Non Threatened
Stomias_affinis	Non Threatened	NA	NA	Non Threatened	Non Threatened
Stomias_atriventer	Non Threatened	NA	NA	Non Threatened	Non Threatened
Stomias_brevibarbatus	Non Threatened	NA	NA	Non Threatened	Non Threatened
Stomias_danae	Non Threatened	NA	NA	Non Threatened	Non Threatened
Stomias_gracilis	Non Threatened	NA	NA	Non Threatened	Non Threatened
Stomias_lampropeltis	Non Threatened	NA	NA	Non Threatened	Non Threatened
Stomias_longibarbatus	Non Threatened	NA	NA	Non Threatened	Non Threatened
Stomias_nebulosus	Non Threatened	NA	NA	Non Threatened	Non Threatened
Stylephorus_chordatus	Non Threatened	NA	NA	Non Threatened	Non Threatened
Sudis_atrox	Non Threatened	NA	NA	Non Threatened	Non Threatened
Sudis_hyalina	No Status	No Status	No Status	No Status	No Status
Symbolophorus_barnardi	Non Threatened	NA	NA	Non Threatened	Non Threatened
Symbolophorus_boops	Non Threatened	NA	NA	Non Threatened	Non Threatened
Symbolophorus_evermanni	Non Threatened	NA	NA	Non Threatened	Non Threatened
Symbolophorus_rufinus	Non Threatened	NA	NA	Non Threatened	Non Threatened
Symbolophorus_veranyi	Non Threatened	NA	NA	Non Threatened	Non Threatened
Kaperangus_microlepis	No Status	Non Threatened	Non Threatened	Non Threatened	Non Threatened
Taaningichthys_bathyphilus	Non Threatened	NA	NA	Non Threatened	Non Threatened
Taaningichthys_minimus	Non Threatened	NA	NA	Non Threatened	Non Threatened
Taaningichthys_paurolychnus	Non Threatened	NA	NA	Non Threatened	Non Threatened
Tactostoma_macropus	Non Threatened	NA	NA	Non Threatened	Non Threatened
Talismania_antillarum	Non Threatened	NA	NA	Non Threatened	Non Threatened
Talismania_aphos	No Status	Non Threatened	Non Threatened	Non Threatened	Non Threatened
Talismania_homoptera	Non Threatened	NA	NA	Non Threatened	Non Threatened
Talismania_longifilis	Non Threatened	NA	NA	Non Threatened	Non Threatened
Talismania_mekistonema	Non Threatened	NA	NA	Non Threatened	Non Threatened
Tarletonbeania_crenularis	Non Threatened	NA	NA	Non Threatened	Non Threatened
Tarletonbeania_taylori	Non Threatened	NA	NA	Non Threatened	Non Threatened
Tetragonurus_cuvieri	Non Threatened	NA	NA	Non Threatened	Non Threatened
Thalassobathia_pelagica	Non Threatened	NA	NA	Non Threatened	Non Threatened
Thysanactis_dentex	Non Threatened	NA	NA	Non Threatened	Non Threatened
Trachipterus_arcticus	Non Threatened	NA	NA	Non Threatened	Non Threatened
Trachipterus_jacksonensis	Non Threatened	NA	NA	Non Threatened	Non Threatened
Trachipterus_trachypterus	Non Threatened	NA	NA	Non Threatened	Non Threatened
Trachonurus_sentipellis	No Status	Non Threatened	Non Threatened	Non Threatened	Non Threatened
Trachonurus_sulcatus	Non Threatened	NA	NA	Non Threatened	Non Threatened
Trachonurus_villosus	No Status	Non Threatened	Non Threatened	Non Threatened	Non Threatened
Triacanthodes_intermedius	No Status	Non Threatened	Non Threatened	Non Threatened	Non Threatened
Trigonolampa_miriceps	Non Threatened	NA	NA	Non Threatened	Non Threatened
Triphoturus_nigrescens	Non Threatened	NA	NA	Non Threatened	Non Threatened
Triplophos_hemingi	Non Threatened	NA	NA	Non Threatened	Non Threatened
Tripterophycis_svetovidovi	No Status	Non Threatened	Non Threatened	Non Threatened	Non Threatened
Tubbia_tasmanica	No Status	No Status	No Status	No Status	No Status
Uncisudis_advena	Non Threatened	NA	NA	Non Threatened	Non Threatened
Uncisudis_quadrimaculata	Non Threatened	NA	NA	Non Threatened	Non Threatened
Valenciennellus_carlsbergi	Non Threatened	NA	NA	Non Threatened	Non Threatened
Valenciennellus_tripunctulatus	Non Threatened	NA	NA	Non Threatened	Non Threatened
Ventrifossa_paxtoni	No Status	Non Threatened	Non Threatened	Non Threatened	Non Threatened
Vinciguerria_attenuata	Non Threatened	NA	NA	Non Threatened	Non Threatened
Vinciguerria_lucetia	Non Threatened	NA	NA	Non Threatened	Non Threatened
Vinciguerria_mabahiss	Non Threatened	NA	NA	Non Threatened	Non Threatened
Vinciguerria_nimbaria	Non Threatened	NA	NA	Non Threatened	Non Threatened
Vinciguerria_poweriae	Non Threatened	NA	NA	Non Threatened	Non Threatened
Winteria_telescopa	Non Threatened	NA	NA	Non Threatened	Non Threatened
Woodsia_meyerwaardeni	Non Threatened	NA	NA	Non Threatened	Non Threatened
Woodsia_nonsuchae	Non Threatened	NA	NA	Non Threatened	Non Threatened
Xenocephalus_elongatus	No Status	Non Threatened	Non Threatened	Non Threatened	Non Threatened
Xenodermichthys_copei	Non Threatened	NA	NA	Non Threatened	Non Threatened
Yarrella_blackfordi	Non Threatened	NA	NA	Non Threatened	Non Threatened
Zenion_leptolepis	No Status	Non Threatened	Non Threatened	Non Threatened	Non Threatened
Zu_cristatus	Non Threatened	NA	NA	Non Threatened	Non Threatened
Zu_elongatus	Non Threatened	NA	NA	Non Threatened	Non Threatened
Acanthistius_brasilianus	No Status	Non Threatened	No Status	Non Threatened	No Status
Acanthocepola_abbreviata	No Status	Non Threatened	Non Threatened	Non Threatened	Non Threatened
Acanthocepola_indica	No Status	Non Threatened	Non Threatened	Non Threatened	Non Threatened
Acanthochaenus_luetkenii	Non Threatened	NA	NA	Non Threatened	Non Threatened
Acentrogobius_cyanomos	Non Threatened	NA	NA	Non Threatened	Non Threatened
Acromycter_alcocki	Non Threatened	NA	NA	Non Threatened	Non Threatened
Acropoma_hanedai	No Status	Non Threatened	Non Threatened	Non Threatened	Non Threatened
Fundulus_xenicus	No Status	Threatened	No Status	Threatened	No Status
Aldrovandia_affinis	Non Threatened	NA	NA	Non Threatened	Non Threatened
Aldrovandia_phalacra	Non Threatened	NA	NA	Non Threatened	Non Threatened
Alectridium_aurantiacum	No Status	No Status	No Status	No Status	No Status
Ammodytes_hexapterus	No Status	Non Threatened	Non Threatened	Non Threatened	Non Threatened
Ammodytes_marinus	No Status	Non Threatened	Non Threatened	Non Threatened	Non Threatened
Ammodytoides_pylei	No Status	Non Threatened	No Status	Non Threatened	No Status
Amniataba_caudavittata	No Status	Non Threatened	Non Threatened	Non Threatened	Non Threatened
Anarhichas_denticulatus	No Status	Threatened	Threatened	Threatened	Threatened
Anchovia_clupeoides	Non Threatened	NA	NA	Non Threatened	Non Threatened
Anthias_nicholsi	Non Threatened	NA	NA	Non Threatened	Non Threatened
Antigonia_eos	No Status	Non Threatened	Non Threatened	Non Threatened	Non Threatened
Antigonia_rubescens	No Status	Non Threatened	Non Threatened	Non Threatened	Non Threatened
Apeltes_quadracus	Non Threatened	NA	NA	Non Threatened	Non Threatened
Aphanopus_intermedius	Non Threatened	NA	NA	Non Threatened	Non Threatened
Aploactisoma_milesii	Non Threatened	NA	NA	Non Threatened	Non Threatened
Aplochiton_taeniatus	Non Threatened	NA	NA	Non Threatened	Non Threatened
Aplochiton_zebra	Non Threatened	NA	NA	Non Threatened	Non Threatened
Apodocreedia_vanderhorsti	No Status	Threatened	No Status	Threatened	No Status
Apogon_deetsie	No Status	Non Threatened	No Status	Non Threatened	No Status
Jaydia_queketti	No Status	No Status	No Status	No Status	No Status
Aptocyclus_ventricosus	No Status	Non Threatened	Non Threatened	Non Threatened	Non Threatened
Archosargus_pourtalesii	Non Threatened	NA	NA	Non Threatened	Non Threatened
Argentina_australiae	No Status	Non Threatened	Non Threatened	Non Threatened	Non Threatened
Argyripnus_atlanticus	Non Threatened	NA	NA	Non Threatened	Non Threatened
Argyripnus_brocki	Non Threatened	NA	NA	Non Threatened	Non Threatened
Argyripnus_ephippiatus	Non Threatened	NA	NA	Non Threatened	Non Threatened
Argyrosomus_coronus	No Status	Threatened	Threatened	Threatened	Threatened
Argyrosomus_inodorus	Threatened	NA	NA	Threatened	Threatened
Argyrosomus_japonicus	Threatened	NA	NA	Threatened	Threatened
Argyrosomus_regius	Non Threatened	NA	NA	Non Threatened	Non Threatened
Argyrozona_argyrozona	Non Threatened	NA	NA	Non Threatened	Non Threatened
Ariosoma_howensis	Non Threatened	NA	NA	Non Threatened	Non Threatened
Ariosoma_multivertebratum	No Status	Non Threatened	No Status	Non Threatened	No Status
Ariosoma_sazonovi	No Status	Non Threatened	Non Threatened	Non Threatened	Non Threatened
Arius_manillensis	No Status	Non Threatened	No Status	Non Threatened	No Status
Arripis_truttacea	No Status	Threatened	Threatened	Threatened	Threatened
Assurger_anzac	No Status	Threatened	No Status	Threatened	No Status
Astronesthes_nigroides	Non Threatened	NA	NA	Non Threatened	Non Threatened
Ateleopus_natalensis	No Status	Non Threatened	No Status	Non Threatened	No Status
Atherinella_blackburni	Non Threatened	NA	NA	Non Threatened	Non Threatened
Atherinella_brasiliensis	Non Threatened	NA	NA	Non Threatened	Non Threatened
Atherinella_chagresi	Non Threatened	NA	NA	Non Threatened	Non Threatened
Atractoscion_aequidens	Non Threatened	NA	NA	Non Threatened	Non Threatened
Atrobucca_alcocki	Non Threatened	NA	NA	Non Threatened	Non Threatened
Atrobucca_antonbruun	No Status	Non Threatened	No Status	Non Threatened	No Status
Atypichthys_latus	No Status	Non Threatened	Non Threatened	Non Threatened	Non Threatened
Aulorhynchus_flavidus	Non Threatened	NA	NA	Non Threatened	Non Threatened
Aulotrachichthys_heptalepis	Non Threatened	NA	NA	Non Threatened	Non Threatened
Awaous_melanocephalus	No Status	Non Threatened	Non Threatened	Non Threatened	Non Threatened
Bairdiella_armata	Non Threatened	NA	NA	Non Threatened	Non Threatened
Bairdiella_ensifera	Non Threatened	NA	NA	Non Threatened	Non Threatened
Barathrodemus_manatinus	Non Threatened	NA	NA	Non Threatened	Non Threatened
Bathyanthias_mexicanus	Non Threatened	NA	NA	Non Threatened	Non Threatened
Bathyclupea_schroederi	Non Threatened	NA	NA	Non Threatened	Non Threatened
Bathycongrus_bleekeri	No Status	No Status	No Status	No Status	No Status
Bathygadus_garretti	No Status	Non Threatened	Non Threatened	Non Threatened	Non Threatened
Bathygadus_nipponicus	No Status	Non Threatened	No Status	Non Threatened	No Status
Bathyuroconger_vicinus	Non Threatened	NA	NA	Non Threatened	Non Threatened
Benthodesmus_pacificus	No Status	No Status	No Status	No Status	No Status
Benthodesmus_simonyi	Non Threatened	NA	NA	Non Threatened	Non Threatened
Benthodesmus_suluensis	No Status	Non Threatened	Non Threatened	Non Threatened	Non Threatened
Benthodesmus_tenuis	Non Threatened	NA	NA	Non Threatened	Non Threatened
Benthodesmus_tuckeri	No Status	Non Threatened	Non Threatened	Non Threatened	Non Threatened
Beryx_mollis	Non Threatened	NA	NA	Non Threatened	Non Threatened
Bovichtus_variegatus	No Status	Non Threatened	Non Threatened	Non Threatened	Non Threatened
Brachydeuterus_auritus	Non Threatened	NA	NA	Non Threatened	Non Threatened
Brama_orcini	No Status	Non Threatened	Non Threatened	Non Threatened	Non Threatened
Branchiostegus_albus	No Status	Non Threatened	No Status	Non Threatened	No Status
Brotula_clarkae	No Status	No Status	No Status	No Status	No Status
Brotulinella_taiwanensis	Non Threatened	NA	NA	Non Threatened	Non Threatened
Bryx_dunckeri	Non Threatened	NA	NA	Non Threatened	Non Threatened
Bryx_randalli	Non Threatened	NA	NA	Non Threatened	Non Threatened
Bryx_veleronis	No Status	No Status	No Status	No Status	No Status
Calamus_taurinus	Non Threatened	NA	NA	Non Threatened	Non Threatened
Campogramma_glaycos	Non Threatened	NA	NA	Non Threatened	Non Threatened
Cantherhines_verecundus	Non Threatened	NA	NA	Non Threatened	Non Threatened
Caprodon_schlegelii	Non Threatened	NA	NA	Non Threatened	Non Threatened
Caragobius_rubristriatus	No Status	No Status	No Status	No Status	No Status
Carangoides_otrynter	Non Threatened	NA	NA	Non Threatened	Non Threatened
Caranx_lugubris	Non Threatened	NA	NA	Non Threatened	Non Threatened
Caranx_rhonchus	Non Threatened	NA	NA	Non Threatened	Non Threatened
Caranx_senegallus	Non Threatened	NA	NA	Non Threatened	Non Threatened
Centracanthus_cirrus	Non Threatened	NA	NA	Non Threatened	Non Threatened
Centroberyx_affinis	No Status	Non Threatened	Non Threatened	Non Threatened	Non Threatened
Centroberyx_australis	Non Threatened	NA	NA	Non Threatened	Non Threatened
Centroberyx_druzhinini	Non Threatened	NA	NA	Non Threatened	Non Threatened
Centroberyx_lineatus	Non Threatened	NA	NA	Non Threatened	Non Threatened
Centrogenys_vaigiensis	No Status	Non Threatened	Non Threatened	Non Threatened	Non Threatened
Centropomus_ensiferus	Non Threatened	NA	NA	Non Threatened	Non Threatened
Centropomus_pectinatus	Non Threatened	NA	NA	Non Threatened	Non Threatened
Cetonurus_crassiceps	No Status	Non Threatened	Non Threatened	Non Threatened	Non Threatened
Chaenodraco_wilsoni	No Status	Non Threatened	No Status	Non Threatened	No Status
Champsodon_fimbriatus	No Status	Non Threatened	No Status	Non Threatened	No Status
Chanos_chanos	Non Threatened	NA	NA	Non Threatened	Non Threatened
Chaunax_breviradius	Non Threatened	NA	NA	Non Threatened	Non Threatened
Cheilodactylus_variegatus	No Status	Non Threatened	Non Threatened	Non Threatened	Non Threatened
Cheilodactylus_zonatus	No Status	Non Threatened	Non Threatened	Non Threatened	Non Threatened
Chirolophis_ascanii	No Status	Non Threatened	Non Threatened	Non Threatened	Non Threatened
Chirolophis_japonicus	No Status	No Status	No Status	No Status	No Status
Chloroscombrus_orqueta	Non Threatened	NA	NA	Non Threatened	Non Threatened
Chromis_struhsakeri	No Status	Non Threatened	Non Threatened	Non Threatened	Non Threatened
Chrysochir_aureus	Non Threatened	NA	NA	Non Threatened	Non Threatened
Clupea_harengus	Non Threatened	NA	NA	Non Threatened	Non Threatened
Coelorinchus_aconcagua	No Status	Non Threatened	Non Threatened	Non Threatened	Non Threatened
Coelorinchus_argentatus	No Status	Non Threatened	Non Threatened	Non Threatened	Non Threatened
Coelorinchus_argus	No Status	Non Threatened	Non Threatened	Non Threatened	Non Threatened
Coelorinchus_asteroides	No Status	Non Threatened	No Status	Non Threatened	No Status
Coelorinchus_australis	No Status	Non Threatened	No Status	Non Threatened	No Status
Coelorinchus_bollonsi	No Status	Non Threatened	Non Threatened	Non Threatened	Non Threatened
Coelorinchus_brevirostris	No Status	Non Threatened	Non Threatened	Non Threatened	Non Threatened
Coelorinchus_caelorhincus	Non Threatened	NA	NA	Non Threatened	Non Threatened
Coelorinchus_canus	No Status	Non Threatened	Non Threatened	Non Threatened	Non Threatened
Coelorinchus_cookianus	No Status	Non Threatened	Non Threatened	Non Threatened	Non Threatened
Coelorinchus_denticulatus	No Status	Non Threatened	Non Threatened	Non Threatened	Non Threatened
Coelorinchus_doryssus	No Status	Non Threatened	No Status	Non Threatened	No Status
Coelorinchus_formosanus	No Status	Non Threatened	Non Threatened	Non Threatened	Non Threatened
Coelorinchus_geronimo	Non Threatened	NA	NA	Non Threatened	Non Threatened
Coelorinchus_gilberti	No Status	No Status	No Status	No Status	No Status
Coelorinchus_gladius	No Status	Non Threatened	Non Threatened	Non Threatened	Non Threatened
Coelorinchus_jordani	No Status	Non Threatened	Non Threatened	Non Threatened	Non Threatened
Coelorinchus_kermadecus	No Status	Non Threatened	No Status	Non Threatened	No Status
Coelorinchus_leptorhinus	No Status	Threatened	Threatened	Threatened	Threatened
Coelorinchus_longissimus	No Status	Non Threatened	Non Threatened	Non Threatened	Non Threatened
Coelorinchus_macrolepis	No Status	Non Threatened	Non Threatened	Non Threatened	Non Threatened
Coelorinchus_polli	Non Threatened	NA	NA	Non Threatened	Non Threatened
Coelorinchus_quadricristatus	No Status	Non Threatened	Non Threatened	Non Threatened	Non Threatened
Coelorinchus_scaphopsis	No Status	Non Threatened	Non Threatened	Non Threatened	Non Threatened
Coelorinchus_sheni	No Status	Threatened	Threatened	Threatened	Threatened
Coelorinchus_smithi	No Status	Non Threatened	Non Threatened	Non Threatened	Non Threatened
Conodon_macrops	Non Threatened	NA	NA	Non Threatened	Non Threatened
Coregonus_albula	Non Threatened	NA	NA	Non Threatened	Non Threatened
Corvula_macrops	No Status	Non Threatened	Non Threatened	Non Threatened	Non Threatened
Coryphaenoides_ferrieri	No Status	Non Threatened	Non Threatened	Non Threatened	Non Threatened
Coryphaenoides_profundicolus	Non Threatened	NA	NA	Non Threatened	Non Threatened
Coryphaenoides_thelestomus	No Status	No Status	No Status	No Status	No Status
Cotylopus_acutipinnis	No Status	No Status	No Status	No Status	No Status
Ctenosciaena_peruviana	No Status	Non Threatened	Non Threatened	Non Threatened	Non Threatened
Cubiceps_whiteleggii	No Status	Non Threatened	Non Threatened	Non Threatened	Non Threatened
Cyclopterus_lumpus	No Status	Non Threatened	No Status	Non Threatened	No Status
Cynoglossus_macrostomus	Threatened	NA	NA	Threatened	Threatened
Cynoscion_albus	No Status	Threatened	Threatened	Threatened	Threatened
Cynoscion_guatucupa	Non Threatened	NA	NA	Non Threatened	Non Threatened
Cynoscion_nannus	Non Threatened	NA	NA	Non Threatened	Non Threatened
Cynoscion_othonopterus	Threatened	NA	NA	Threatened	Threatened
Cynoscion_praedatorius	No Status	Threatened	Threatened	Threatened	Threatened
Cynoscion_squamipinnis	Non Threatened	NA	NA	Non Threatened	Non Threatened
Cynoscion_xanthulus	No Status	Threatened	Threatened	Threatened	Threatened
Cyttomimus_stelgis	No Status	Non Threatened	Non Threatened	Non Threatened	Non Threatened
Cyttopsis_cypho	No Status	Non Threatened	Non Threatened	Non Threatened	Non Threatened
Dalophis_cephalopeltis	Non Threatened	NA	NA	Non Threatened	Non Threatened
Dannevigia_tusca	Non Threatened	NA	NA	Non Threatened	Non Threatened
Daysciaena_albida	Non Threatened	NA	NA	Non Threatened	Non Threatened
Decapterus_russelli	Non Threatened	NA	NA	Non Threatened	Non Threatened
Dentex_barnardi	Non Threatened	NA	NA	Non Threatened	Non Threatened
Dentex_dentex	Threatened	NA	NA	Threatened	Threatened
Dentex_gibbosus	Non Threatened	NA	NA	Non Threatened	Non Threatened
Dentex_macrophthalmus	Non Threatened	NA	NA	Non Threatened	Non Threatened
Diagramma_labiosum	Non Threatened	NA	NA	Non Threatened	Non Threatened
Diancistrus_karinae	Non Threatened	NA	NA	Non Threatened	Non Threatened
Diaphus_diademophilus	Non Threatened	NA	NA	Non Threatened	Non Threatened
Diaphus_knappi	Non Threatened	NA	NA	Non Threatened	Non Threatened
Diaphus_schmidti	Non Threatened	NA	NA	Non Threatened	Non Threatened
Diaphus_watasei	Non Threatened	NA	NA	Non Threatened	Non Threatened
Deckertichthys_aureolus	No Status	Non Threatened	Non Threatened	Non Threatened	Non Threatened
Dichistius_multifasciatus	No Status	Non Threatened	No Status	Non Threatened	No Status
Diplectrum_maximum	Non Threatened	NA	NA	Non Threatened	Non Threatened
Diplectrum_rostrum	Non Threatened	NA	NA	Non Threatened	Non Threatened
Diplodus_annularis	Non Threatened	NA	NA	Non Threatened	Non Threatened
Diplodus_bellottii	Non Threatened	NA	NA	Non Threatened	Non Threatened
Diplodus_fasciatus	Non Threatened	NA	NA	Non Threatened	Non Threatened
Diplodus_puntazzo	Non Threatened	NA	NA	Non Threatened	Non Threatened
Diplodus_vulgaris	Non Threatened	NA	NA	Non Threatened	Non Threatened
Drepane_africana	Non Threatened	NA	NA	Non Threatened	Non Threatened
Dules_auriga	No Status	Non Threatened	Non Threatened	Non Threatened	Non Threatened
Dysommina_rugosa	Non Threatened	NA	NA	Non Threatened	Non Threatened
Elattarchus_archidium	Non Threatened	NA	NA	Non Threatened	Non Threatened
Eleginops_maclovinus	No Status	Threatened	No Status	Threatened	No Status
Emmelichthys_struhsakeri	No Status	Non Threatened	Non Threatened	Non Threatened	Non Threatened
Epigonus_fragilis	No Status	Non Threatened	Non Threatened	Non Threatened	Non Threatened
Epinnula_magistralis	Non Threatened	NA	NA	Non Threatened	Non Threatened
Erythrocles_scintillans	No Status	Non Threatened	Non Threatened	Non Threatened	Non Threatened
Etelis_carbunculus	Non Threatened	NA	NA	Non Threatened	Non Threatened
Eugerres_brevimanus	Non Threatened	NA	NA	Non Threatened	Non Threatened
Eugerres_lineatus	Non Threatened	NA	NA	Non Threatened	Non Threatened
Eumesogrammus_praecisus	No Status	Non Threatened	Non Threatened	Non Threatened	Non Threatened
Eupleurogrammus_glossodon	No Status	Non Threatened	No Status	Non Threatened	No Status
Eupleurogrammus_muticus	No Status	Non Threatened	No Status	Non Threatened	No Status
Eustomias_hypopsilus	Non Threatened	NA	NA	Non Threatened	Non Threatened
Eviota_korechika	Non Threatened	NA	NA	Non Threatened	Non Threatened
Evoxymetopon_taeniatus	Non Threatened	NA	NA	Non Threatened	Non Threatened
Favonigobius_opalescens	No Status	Non Threatened	Non Threatened	Non Threatened	Non Threatened
Feia_ranta	No Status	Threatened	Threatened	Threatened	Threatened
Floridichthys_carpio	Non Threatened	NA	NA	Non Threatened	Non Threatened
Forsterygion_lapillum	Non Threatened	NA	NA	Non Threatened	Non Threatened
Fundulus_confluentus	Non Threatened	NA	NA	Non Threatened	Non Threatened
Fundulus_jenkinsi	Threatened	NA	NA	Threatened	Threatened
Fundulus_luciae	Non Threatened	NA	NA	Non Threatened	Non Threatened
Fundulus_majalis	Non Threatened	NA	NA	Non Threatened	Non Threatened
Fundulus_parvipinnis	Non Threatened	NA	NA	Non Threatened	Non Threatened
Fundulus_pulvereus	Non Threatened	NA	NA	Non Threatened	Non Threatened
Fundulus_similis	Non Threatened	NA	NA	Non Threatened	Non Threatened
Gadella_imberbis	Non Threatened	NA	NA	Non Threatened	Non Threatened
Gadella_maraldi	Non Threatened	NA	NA	Non Threatened	Non Threatened
Gadella_molokaiensis	No Status	Non Threatened	No Status	Non Threatened	No Status
Gadella_norops	No Status	Non Threatened	Non Threatened	Non Threatened	Non Threatened
Gadella_obscurus	No Status	Non Threatened	Non Threatened	Non Threatened	Non Threatened
Gadomus_aoteanus	No Status	Non Threatened	Non Threatened	Non Threatened	Non Threatened
Gadomus_colletti	No Status	Non Threatened	Non Threatened	Non Threatened	Non Threatened
Gadomus_denticulatus	No Status	Non Threatened	Non Threatened	Non Threatened	Non Threatened
Gadus_morhua	Threatened	NA	NA	Threatened	Threatened
Gaidropsarus_biscayensis	No Status	Non Threatened	Non Threatened	Non Threatened	Non Threatened
Gaidropsarus_capensis	No Status	No Status	No Status	No Status	No Status
Gaidropsarus_ensis	No Status	Non Threatened	Non Threatened	Non Threatened	Non Threatened
Galaxias_brevipinnis	Non Threatened	NA	NA	Non Threatened	Non Threatened
Galaxias_maculatus	Non Threatened	NA	NA	Non Threatened	Non Threatened
Gasterosteus_aculeatus	Non Threatened	NA	NA	Non Threatened	Non Threatened
Gasterosteus_wheatlandi	Non Threatened	NA	NA	Non Threatened	Non Threatened
Genyonemus_lineatus	Non Threatened	NA	NA	Non Threatened	Non Threatened
Gephyroberyx_darwinii	Non Threatened	NA	NA	Non Threatened	Non Threatened
Gephyroberyx_japonicus	Non Threatened	NA	NA	Non Threatened	Non Threatened
Gerres_decacanthus	No Status	Non Threatened	No Status	Non Threatened	No Status
Gerres_methueni	No Status	Non Threatened	Non Threatened	Non Threatened	Non Threatened
Girella_cyanea	No Status	Non Threatened	Non Threatened	Non Threatened	Non Threatened
Girella_elevata	No Status	Threatened	No Status	Threatened	No Status
Girella_simplicidens	Non Threatened	NA	NA	Non Threatened	Non Threatened
Girella_zonata	Threatened	NA	NA	Threatened	Threatened
Glaucosoma_buergeri	No Status	Non Threatened	Non Threatened	Non Threatened	Non Threatened
Glaucosoma_magnificum	No Status	Non Threatened	Non Threatened	Non Threatened	Non Threatened
Glossanodon_lineatus	No Status	No Status	No Status	No Status	No Status
Glossanodon_semifasciatus	No Status	Non Threatened	Non Threatened	Non Threatened	Non Threatened
Glossanodon_struhsakeri	No Status	Non Threatened	Non Threatened	Non Threatened	Non Threatened
Glossogobius_giuris	Non Threatened	NA	NA	Non Threatened	Non Threatened
Glossogobius_kokius	No Status	Non Threatened	Non Threatened	Non Threatened	Non Threatened
Glyptophidium_japonicum	Non Threatened	NA	NA	Non Threatened	Non Threatened
Glyptophidium_macropus	Non Threatened	NA	NA	Non Threatened	Non Threatened
Gnathophis_heterognathos	Non Threatened	NA	NA	Non Threatened	Non Threatened
Gobiodon_unicolor	No Status	Non Threatened	No Status	Non Threatened	No Status
Gobionotothen_marionensis	No Status	Non Threatened	No Status	Non Threatened	No Status
Gorgasia_thamani	Non Threatened	NA	NA	Non Threatened	Non Threatened
Grammatonotus_laysanus	No Status	Non Threatened	Non Threatened	Non Threatened	Non Threatened
[truncated: 11,196 more rows]
